# Supplementary material for: Learning Fine-Grained Video Anomaly Detection from Normal Videos
Source: Sensors (Basel). 2026 Jul 7;26(13):4314. doi: 10.3390/s26134314 (PMC13364070; doi:10.3390/s26134314)
Supplement: Supplementary file 1 [file sensors-26-04314-s001.zip]

Archive with 60 entries (46 files):
- sensors-4364900-Supplementary Material/
- sensors-4364900-Supplementary Material/Supplementary File S1 code/
- sensors-4364900-Supplementary Material/Supplementary File S1 code/.DS_Store
- sensors-4364900-Supplementary Material/Supplementary File S1 code/anomaly_detection/
- sensors-4364900-Supplementary Material/Supplementary File S1 code/anomaly_detection/.DS_Store
- sensors-4364900-Supplementary Material/Supplementary File S1 code/anomaly_detection/configs-20250805T111234Z-1-001.zip
- sensors-4364900-Supplementary Material/Supplementary File S1 code/anomaly_detection/lib/
- sensors-4364900-Supplementary Material/Supplementary File S1 code/anomaly_detection/lib/.DS_Store
- sensors-4364900-Supplementary Material/Supplementary File S1 code/anomaly_detection/lib/anomaly_detection/
- sensors-4364900-Supplementary Material/Supplementary File S1 code/anomaly_detection/lib/anomaly_detection/anomaly_detection.py
- sensors-4364900-Supplementary Material/Supplementary File S1 code/anomaly_detection/lib/anomaly_detection/dataset.py
- sensors-4364900-Supplementary Material/Supplementary File S1 code/anomaly_detection/lib/anomaly_detection/train.py
- sensors-4364900-Supplementary Material/Supplementary File S1 code/anomaly_detection/lib/anomaly_detection/__pycache__/
- sensors-4364900-Supplementary Material/Supplementary File S1 code/anomaly_detection/lib/anomaly_detection/__pycache__/anomaly_detection.cpython-311.pyc
- sensors-4364900-Supplementary Material/Supplementary File S1 code/anomaly_detection/lib/anomaly_detection/__pycache__/dataset.cpython-311.pyc
- sensors-4364900-Supplementary Material/Supplementary File S1 code/anomaly_detection/lib/anomaly_detection/__pycache__/train.cpython-311.pyc
- sensors-4364900-Supplementary Material/Supplementary File S1 code/anomaly_detection/lib/feature_extraction/
- sensors-4364900-Supplementary Material/Supplementary File S1 code/anomaly_detection/lib/feature_extraction/feature_extractor.py
- sensors-4364900-Supplementary Material/Supplementary File S1 code/anomaly_detection/lib/feature_extraction/__pycache__/
- sensors-4364900-Supplementary Material/Supplementary File S1 code/anomaly_detection/lib/feature_extraction/__pycache__/feature_extractor.cpython-311.pyc
- sensors-4364900-Supplementary Material/Supplementary File S1 code/anomaly_detection/lib/models/
- sensors-4364900-Supplementary Material/Supplementary File S1 code/anomaly_detection/lib/models/.DS_Store
- sensors-4364900-Supplementary Material/Supplementary File S1 code/anomaly_detection/lib/models/detr.py
- sensors-4364900-Supplementary Material/Supplementary File S1 code/anomaly_detection/lib/models/loss.py
- sensors-4364900-Supplementary Material/Supplementary File S1 code/anomaly_detection/lib/models/model.py
- sensors-4364900-Supplementary Material/Supplementary File S1 code/anomaly_detection/lib/models/__pycache__/
- sensors-4364900-Supplementary Material/Supplementary File S1 code/anomaly_detection/lib/models/__pycache__/detr.cpython-311.pyc
- sensors-4364900-Supplementary Material/Supplementary File S1 code/anomaly_detection/lib/models/__pycache__/loss.cpython-311.pyc
- sensors-4364900-Supplementary Material/Supplementary File S1 code/anomaly_detection/lib/models/__pycache__/model.cpython-311.pyc
- sensors-4364900-Supplementary Material/Supplementary File S1 code/anomaly_detection/lib/utils/
- sensors-4364900-Supplementary Material/Supplementary File S1 code/anomaly_detection/lib/utils/configs.py
- sensors-4364900-Supplementary Material/Supplementary File S1 code/anomaly_detection/lib/utils/utils.py
- sensors-4364900-Supplementary Material/Supplementary File S1 code/anomaly_detection/lib/utils/visualize.py
- sensors-4364900-Supplementary Material/Supplementary File S1 code/anomaly_detection/lib/utils/__pycache__/
- sensors-4364900-Supplementary Material/Supplementary File S1 code/anomaly_detection/lib/utils/__pycache__/configs.cpython-311.pyc
- sensors-4364900-Supplementary Material/Supplementary File S1 code/anomaly_detection/lib/utils/__pycache__/utils.cpython-311.pyc
- sensors-4364900-Supplementary Material/Supplementary File S1 code/anomaly_detection/lib/utils/__pycache__/visualize.cpython-311.pyc
- sensors-4364900-Supplementary Material/Supplementary File S1 code/anomaly_detection/lib-20250805T111235Z-1-001.zip
- sensors-4364900-Supplementary Material/Supplementary File S1 code/anomaly_detection/tools/
- sensors-4364900-Supplementary Material/Supplementary File S1 code/anomaly_detection/tools/CalcFeatureNormalize.py
- sensors-4364900-Supplementary Material/Supplementary File S1 code/anomaly_detection/tools/ConvertResolution.py
- sensors-4364900-Supplementary Material/Supplementary File S1 code/anomaly_detection/tools/MakeAnnotationJson.py
- sensors-4364900-Supplementary Material/Supplementary File S1 code/anomaly_detection/tools/MakeFigure.py
- sensors-4364900-Supplementary Material/Supplementary File S1 code/anomaly_detection/tools/MakeFigure_.py
- sensors-4364900-Supplementary Material/Supplementary File S1 code/anomaly_detection/tools/MakeFigure_train.py
- sensors-4364900-Supplementary Material/Supplementary File S1 code/anomaly_detection/tools-20250805T111237Z-1-001.zip
- sensors-4364900-Supplementary Material/Supplementary File S1 code/video_synthetic/
- sensors-4364900-Supplementary Material/Supplementary File S1 code/video_synthetic/.DS_Store
- sensors-4364900-Supplementary Material/Supplementary File S1 code/video_synthetic/aton_description_to_video_1.py
- sensors-4364900-Supplementary Material/Supplementary File S1 code/video_synthetic/box_to_description_1.py
- sensors-4364900-Supplementary Material/Supplementary File S1 code/video_synthetic/box_to_description_2.py
- sensors-4364900-Supplementary Material/Supplementary File S1 code/video_synthetic/box_to_description_3.py
- sensors-4364900-Supplementary Material/Supplementary File S1 code/video_synthetic/extract_normal_frame_1.py
- sensors-4364900-Supplementary Material/Supplementary File S1 code/video_synthetic/frame_to_normal_description_1.py
- sensors-4364900-Supplementary Material/Supplementary File S1 code/video_synthetic/frame_to_point_1.py
- sensors-4364900-Supplementary Material/Supplementary File S1 code/video_synthetic/ntoa_description_to_video_1.py
- sensors-4364900-Supplementary Material/Supplementary File S1 code/video_synthetic/ntoa_description_to_video_2.py
- sensors-4364900-Supplementary Material/Supplementary File S1 code/video_synthetic/ntoa_description_to_video_3.py
- sensors-4364900-Supplementary Material/Supplementary File S1 code/video_synthetic/point_to_box_1.py
- sensors-4364900-Supplementary Material/Supplementary File S2 Showcase.MP4.mp4
