# Supplementary material for: Learning Fine-Grained Video Anomaly Detection from Normal Videos
Source: Sensors (Basel). 2026 Jul 7;26(13):4314. doi: 10.3390/s26134314 (PMC13364070; doi:10.3390/s26134314)
Supplement: Supplementary file 1 [file sensors-26-04314-s001.zip › sensors-4364900-Supplementary Material/Supplementary File S1 code/anomaly_detection/lib/anomaly_detection/anomaly_detection.py]

import torch
import os
from lib.models.model import FrameLevelDetectionModel,get_video_model
from lib.models.detr import DETR
from lib.anomaly_detection.dataset import Dataset
from lib.anomaly_detection.train import fit
from lib.utils.configs import config
from torch.utils.data import DataLoader
from torch.utils.tensorboard.writer import SummaryWriter
from torchinfo import summary
from lib.utils.utils import ProgressWriter
import random
import numpy as np

def verify_feature_dataset(writer:ProgressWriter):
    dataset_root= config.dataset.dataset_root
    train_list  = config.dataset.train_list_path
    test_list   = config.dataset.test_list_path

    writer.begin_progress("Verify the feature dataset")

    feature_dataset_path=os.path.join(dataset_root,'features_max')
    if not os.path.exists(feature_dataset_path): 
        writer.end_progress(f"Feature dataset not found : {feature_dataset_path}",result='error')
        return False
    writer.print(f"Feature dataset found : {feature_dataset_path}")

    assert os.path.exists(train_list),f"Train list file not found:{train_list}"
    with open(train_list,mode="r") as f:
        for line in f.readlines():
            if not os.path.exists(os.path.join(feature_dataset_path,line.strip())): 
                writer.end_progress(f"One of the feature data not found : {os.path.join(feature_dataset_path,line.strip())}",result='error')
                return False
    writer.print("Train list verified")

    assert os.path.exists(test_list),f"Test list file not found:{test_list}"
    with open(test_list,mode="r") as f:
        for line in f.readlines():
            if not os.path.exists(os.path.join(feature_dataset_path,line.strip())): 
                writer.end_progress(f"One of the feature data not found : {os.path.join(feature_dataset_path,line.strip())}",result='error')
                return False
    writer.print(f"test list verified")

    writer.end_progress("Verify the feature dataset")
    return True

def collate_fn(batch):
    ninput, nlabel, ainput, alabel, video_name = list(zip(*batch))
    return torch.stack(ninput,dim=0),torch.Tensor(nlabel),torch.stack(ainput,dim=0),torch.Tensor(alabel),video_name

def anomaly_detection(seed:int,writer:ProgressWriter):
    writer.begin_progress("Trainig for VAD")
    result_dir=config.experiment.result_dir
    tag=config.experiment.tag

    os.makedirs(os.path.join(result_dir,tag),exist_ok=True)

    random.seed(seed)
    np.random.seed(seed)
    torch.manual_seed(seed)
    torch.cuda.manual_seed(seed)

    # X3D_L : [C,T,H,W]=[192,16,10,10]
    video_detection_model=get_video_model(config.train.video_model)
    frame_detection_model=FrameLevelDetectionModel(192)
    pixel_detection_model=DETR(in_features=192,enc_seq_length=10*10,query_length=1)

    writer.print("[MODEL INFO]")
    summary(video_detection_model)
    summary(frame_detection_model)
    summary(pixel_detection_model)

    train_loader = DataLoader(
        Dataset(config.dataset, test_mode=False),
        num_workers=config.train.num_workers,
        #pin_memory=True,
        batch_size=1,
        collate_fn=collate_fn
    )

    valid_loader = DataLoader(
        Dataset(config.dataset, test_mode=True),
        num_workers=config.train.num_workers,
        batch_size=1
    )

    summary_writer=SummaryWriter(
        log_dir=os.path.join('tb_log',tag),
    )

    writer.print("Train start")
    fit(
        conf_train=config.train,
        video_detect_model=video_detection_model,
        frame_detect_model=frame_detection_model,
        pixel_detect_model=pixel_detection_model,
        train_dataloader=train_loader,
        test_dataloader=valid_loader,
        summary_writer=summary_writer,
        result_dir=os.path.join(result_dir,tag)
    )
    writer.end_progress("Train finished")
