# Supplementary material for: Learning Fine-Grained Video Anomaly Detection from Normal Videos
Source: Sensors (Basel). 2026 Jul 7;26(13):4314. doi: 10.3390/s26134314 (PMC13364070; doi:10.3390/s26134314)
Supplement: Supplementary file 1 [file sensors-26-04314-s001.zip › sensors-4364900-Supplementary Material/Supplementary File S1 code/anomaly_detection/lib/anomaly_detection/dataset.py]

import torch.utils.data as data
import numpy as np
import torch
import random
from pathlib import Path
from functools import partial
import os,json,glob
from einops import rearrange
torch.set_float32_matmul_precision('medium')

def short_side_scale(w,h,bbox,size=320):
    """
    img: torch.Tensor [C,H,W]
    size: int (short side target)
    """
    short = min(h,w)
    scale = size / short
    bbox = torch.round(bbox * scale)
    return bbox

class AnnotationLoader():
    supported_model_types=["X3D_L"]
    def __init__(self,annotation_json_path:str,model_type:str):
        assert model_type.upper() in self.supported_model_types,f"Unspported model type {model_type}.Please select from {self.supported_model_types}"
        if model_type.upper()=="X3D_L": 
            self.size=320
            self.sr=5
            self.short_side_scale=partial(short_side_scale,size=320)
        
        with open(annotation_json_path,mode="r") as f:
            self.annotation_info=json.load(fp=f)
        
    def get_annotation_tensor(self,path:str):
        video_name=Path(path).name.split('.')[0]
        if not video_name in self.annotation_info.keys(): return None

        if self.annotation_info[video_name]['annotation'] is None: return None

        n_frames=self.annotation_info[video_name]['video_info']['n_frames']
        height=self.annotation_info[video_name]['video_info']['height']
        width=self.annotation_info[video_name]['video_info']['width']

        annotation_start_frame=self.annotation_info[video_name]['annotation']['start_frame']
        annotation_end_frame=self.annotation_info[video_name]['annotation']['end_frame']

        annotation_bbox_x=self.annotation_info[video_name]['annotation']['bbox']['x']
        annotation_bbox_w=self.annotation_info[video_name]['annotation']['bbox']['w']
        
        annotation_bbox_y=self.annotation_info[video_name]['annotation']['bbox']['y']
        annotation_bbox_h=self.annotation_info[video_name]['annotation']['bbox']['h']

        bbox_tensor=torch.Tensor([annotation_bbox_x,annotation_bbox_y,annotation_bbox_w,annotation_bbox_h])
        bbox_tensor=self.short_side_scale(w=width,h=height,bbox=bbox_tensor)
        bbox_tensor=bbox_tensor.div(self.size).clamp(min=0,max=1)

        frame_annotation=torch.zeros(n_frames)
        frame_annotation[annotation_start_frame:annotation_end_frame]=1
        frame_annotation=frame_annotation[::self.sr]

        return bbox_tensor,frame_annotation

def load_fn(video_path:str):
    feature = np.load(video_path, allow_pickle=True)
    feature = torch.from_numpy(feature)
    feature = normalize_max(feature)
    return feature

class Dataset(data.Dataset):
    def __init__(self, conf_dataset, test_mode=False):
        super().__init__()
        self.test_mode = test_mode
        list_path = conf_dataset.test_list_path if test_mode else conf_dataset.train_list_path

        self.normal=[]
        self.anomaly=[]
        for path in [f"{conf_dataset.dataset_root}/features_max/{line.strip()}" for line in list(open(list_path))]:
            if 'NORMAL' in Path(path).parent.name.upper(): self.normal.append(path)
            else: self.anomaly.append(path)

        self.feature_set=[]
        for path in [f"{conf_dataset.dataset_root}/features/{line.strip().split('.')[0]}" for line in list(open(list_path))]:
            self.feature_set.append(path)

        if self.test_mode: self.list = self.normal + self.anomaly

        if os.path.exists(f"{conf_dataset.dataset_root}/features/video_annotations.json"): 
            self.annotation_loader=AnnotationLoader(annotation_json_path=f"{conf_dataset.dataset_root}/features/video_annotations.json",model_type=conf_dataset.feature_extraction.model_type)

    def __getitem__(self, index):
        if not self.test_mode:
            if index==0:
                random.shuffle(self.normal)
                random.shuffle(self.anomaly)

            path = self.normal[index]
            nfeatures = load_fn(video_path=path)
            nlabel = 0.0

            path = self.anomaly[index]
            afeatures = load_fn(video_path=path)
            avideoname=Path(path).name.split('.')[0]
            alabel = 1.0

            return nfeatures, nlabel, afeatures, alabel, avideoname
    
        else:
            path = self.list[index]
            features = load_fn(video_path=path)
            label = 0.0 if path in self.normal else 1.0
            videoname=Path(path).name.split('.')[0]
            return features, label, videoname
        
    def get_feature_set(self,video_name:str):
        for path in self.feature_set:
            if path.endswith(video_name): break

        annotation = self.annotation_loader.get_annotation_tensor(path=path)
        if not self.test_mode and annotation is None: return None,None

        frame_features=[]
        for p in sorted(glob.glob(os.path.join(path,"*.npy"))):
            feature = np.load(p, allow_pickle=True)
            feature = torch.from_numpy(feature)
            frame_features.append(feature)

        frame_features=torch.stack(frame_features,dim=0)
        frame_features=normalize(frame_features)
        frame_features=rearrange(frame_features,"nt C t H W -> (nt t) C (H W)")

        if annotation is not None:
            bbox_tensor,frame_annotations=annotation

            if frame_annotations.size(0)>frame_features.size(0): 
                frame_features=torch.cat([frame_features,torch.zeros(frame_annotations.size(0)-frame_features.size(0),frame_features.size(1),frame_features.size(2))],dim=0)
            elif frame_annotations.size(0)<frame_features.size(0): 
                frame_features=frame_features[:frame_annotations.size(0)]

        return frame_features,annotation

    def __len__(self):
        if self.test_mode:
            return len(self.list)
        else:
            return min(len(self.normal), len(self.anomaly))

class EvalDataset(data.Dataset):
    def __init__(self, dataset_path):
        super().__init__()
        list_path = dataset_path

        self.normal=[]
        self.anomaly=[]
        for path in [f"dataset/features_max/{line.strip()}" for line in list(open(list_path))]:
            if 'NORMAL' in Path(path).parent.name.upper(): self.normal.append(path)
            else: self.anomaly.append(path)

        self.feature_set=[]
        for path in [f"dataset/features/{line.strip().split('.')[0]}" for line in list(open(list_path))]:
            self.feature_set.append(path)

        if os.path.exists(f"dataset/features/video_annotations.json"): 
            self.annotation_loader=AnnotationLoader(annotation_json_path=f"dataset/features/video_annotations.json",model_type='x3d_l')

    def __getitem__(self, index):
        path = self.normal[index]
        nfeatures = load_fn(video_path=path)
        nlabel = 0.0

        path = self.anomaly[index]
        afeatures = load_fn(video_path=path)
        avideoname=Path(path).name.split('.')[0]
        alabel = 1.0

        return nfeatures, nlabel, afeatures, alabel, avideoname
        
    def get_feature_set(self,video_name:str):
        for path in self.feature_set:
            if path.endswith(video_name): break

        class_name=Path(path).parent.name
        annotation = self.annotation_loader.get_annotation_tensor(path=path)
        if annotation is None: return None,None,None

        frame_features=[]
        for p in sorted(glob.glob(os.path.join(path,"*.npy"))):
            feature = np.load(p, allow_pickle=True)
            feature = torch.from_numpy(feature)
            frame_features.append(feature)

        frame_features=torch.stack(frame_features,dim=0)
        frame_features=normalize(frame_features)
        frame_features=rearrange(frame_features,"nt C t H W -> (nt t) C (H W)")

        if annotation is not None:
            bbox_tensor,frame_annotations=annotation

            if frame_annotations.size(0)>frame_features.size(0): 
                frame_features=torch.cat([frame_features,torch.zeros(frame_annotations.size(0)-frame_features.size(0),frame_features.size(1),frame_features.size(2))],dim=0)
            elif frame_annotations.size(0)<frame_features.size(0): 
                frame_features=frame_features[:frame_annotations.size(0)]

        return frame_features,annotation,class_name

    def __len__(self):
        return min(len(self.normal), len(self.anomaly))

MEAN=2.20439
STD=2.2794
def normalize(tensor:torch.Tensor):
    return (tensor-MEAN)/STD

MEAN_MAX=3.9794
STD_MAX=3.0824
def normalize_max(tensor:torch.Tensor):
    return (tensor-MEAN_MAX)/STD_MAX
