# Supplementary material for: Learning Fine-Grained Video Anomaly Detection from Normal Videos
Source: Sensors (Basel). 2026 Jul 7;26(13):4314. doi: 10.3390/s26134314 (PMC13364070; doi:10.3390/s26134314)
Supplement: Supplementary file 1 [file sensors-26-04314-s001.zip › sensors-4364900-Supplementary Material/Supplementary File S1 code/anomaly_detection/lib/anomaly_detection/train.py]

import torch.nn as nn
import torch.nn.functional as F
import torch
from torch.utils.data import DataLoader
import numpy as np
import json,os
import tqdm
from torch.utils.tensorboard.writer import SummaryWriter
from lib.models.loss import calc_video_loss,calc_frame_loss,calc_pixel_loss
from torchmetrics import MetricCollection,AUROC,AveragePrecision
from timm.scheduler import CosineLRScheduler

DEVICE='cuda'

DEFAULT_HYPER_PARAMS={
    'video_model':{
        'lr':1e-5,
        'weight_decay': 0.2,
        'warmup': 1
    },
    'frame_model':{
        'lr':1e-5,
        'weight_decay': 0.2
    },
    'pixel_model':{
        'lr':1e-4,
        'weight_decay': 0.3
    }
}

def predict_pixel_label(
        model:nn.Module,
        pixel_feature:torch.Tensor,
        bbox_tensor:torch.Tensor,
        metrics:MetricCollection=None,
        train:bool=True
    ):

    _,bbox=model(pixel_feature)
    if not train: return {'predict': bbox}
    
    loss=calc_pixel_loss(bbox.squeeze(1),bbox_tensor.unsqueeze(0).repeat(bbox.size(0),1))

    if metrics is not None:
        metrics.update(bbox,bbox_tensor)

    return {
                'predict':bbox,
                'loss':loss,
            }

def predict_frame_label(
        model:nn.Module,
        frame_features:torch.Tensor,
        frame_annotations:torch.Tensor,
        metrics:MetricCollection=None,
        train:bool=True
    ):
    frame_logits=model(frame_features)
    predict = F.sigmoid(frame_logits).cpu().detach().flatten()
    if not train: return {'predict':predict}

    loss=calc_frame_loss(frame_logits.flatten(),frame_annotations)

    if metrics is not None:
        frame_annotations=frame_annotations.cpu().detach().long().flatten()
        metrics.update(predict,frame_annotations)

    return {
                'predict':predict,
                'loss':loss
            }

def predict_video_label(
        model:nn.Module,
        inputs:torch.Tensor,
        labels:torch.Tensor,
        metrics:MetricCollection=None,
        train:bool=True
    ):

    scores,feats = model(inputs)

    if train: loss=calc_video_loss(scores,labels,feats)
    else: loss=calc_video_loss(scores,labels)

    predict = F.sigmoid(scores).cpu().detach().flatten()

    if metrics is not None:
        labels=labels.cpu().detach().long().flatten()
        metrics.update(predict,labels)

    if train:
        normal_predict,anomaly_predict=predict[:predict.size(0)//2],predict[predict.size(0)//2:]
        return {
            'normal_predict':normal_predict,
            'anomaly_predict':anomaly_predict,
            'loss':loss
        }
    else:
        return {
            'predict': predict,
            'loss':loss
        }

def train_one_epoch(
        dataloader:DataLoader,
        video_detect_model:nn.Module,
        frame_detect_model:nn.Module,
        pixel_detect_model:nn.Module,
        video_optimizer:torch.optim.Optimizer,
        frame_optimizer:torch.optim.Optimizer,
        pixel_optimizer:torch.optim.Optimizer,
        scaler:torch.amp.GradScaler,
        video_metrics:MetricCollection=None,
        frame_metrics:MetricCollection=None,
        pixel_metrics:MetricCollection=None
    ):
    train_stats={
        'video':{
            'loss':[],
            'pred':[]
        },
        'frame':{
            'loss':[],
            'pred':[]
        },
        'pixel':{
            'loss':[],
            'pred':[]
        }
    }

    for batch in tqdm.tqdm(dataloader):
        video_optimizer.zero_grad()
        frame_optimizer.zero_grad()
        pixel_optimizer.zero_grad()

        ninput, nlabel, ainput, alabel, video_name=batch
        
        with torch.amp.autocast(DEVICE):

            inputs=torch.cat([ninput,ainput],dim=0)
            labels=torch.cat([nlabel,alabel])
            video_dict=predict_video_label(
                model=video_detect_model,
                inputs=inputs.to(DEVICE),
                labels=labels.to(DEVICE),
                metrics=video_metrics
            )
            video_loss=video_dict['loss']

            frame_loss=torch.zeros(1).to(DEVICE)
            pixel_loss=torch.zeros(1).to(DEVICE)
            for i,name in enumerate(video_name):
                feature_set=dataloader.dataset.get_feature_set(name)
                
                # features: [T,C,HW]
                features,annotation=feature_set
                if annotation is None: continue

                bbox_tensor,frame_annotations=annotation

                # frame_features: [T,C]
                frame_features=features.max(dim=2).values
                frame_dict=predict_frame_label(
                    model=frame_detect_model,
                    frame_features=frame_features.to(DEVICE),
                    frame_annotations=frame_annotations.to(DEVICE),
                    metrics=frame_metrics
                )
                frame_loss+=frame_dict['loss']

                # pixel_features: [T,HW,C]
                pixel_feature=features[torch.where(frame_annotations==1.)].transpose(1,2)
                pixel_dict=predict_pixel_label(
                    model=pixel_detect_model,
                    pixel_feature=pixel_feature.to(DEVICE),
                    bbox_tensor=bbox_tensor.to(DEVICE)
                )
                pixel_loss+=pixel_dict['loss']

            loss=video_loss+frame_loss+pixel_loss

        scaler.scale(loss).backward()

        scaler.unscale_(video_optimizer)
        scaler.unscale_(frame_optimizer)
        scaler.unscale_(pixel_optimizer)

        scaler.step(video_optimizer)
        if frame_loss!=0: scaler.step(frame_optimizer)
        if pixel_loss!=0: scaler.step(pixel_optimizer)
        scaler.update()

        train_stats['video']['loss'].append(video_loss.item())
        train_stats['video']['pred'].append({
            'predict': f"{video_dict['anomaly_predict'].item()},{video_dict['normal_predict'].item()}",
            'truth':"1,0"
        })

        if frame_loss!=0:
            train_stats['frame']['loss'].append(frame_loss.item())
            train_stats['frame']['pred'].append({
                'predict': f"{frame_dict['predict'].cpu().detach().tolist()}",
                'truth':f"{frame_annotations.cpu().detach().tolist()}"
            })

        if pixel_loss!=0: 
            train_stats['pixel']['loss'].append(pixel_loss.item())
            train_stats['pixel']['pred'].append({
                'predict': f"{pixel_dict['predict'].flatten().cpu().detach().tolist()}",
                'truth':f"{bbox_tensor.flatten().cpu().detach().tolist()}"
            })

    return train_stats

def test_one_epoch(
        dataloader:DataLoader,
        video_detect_model:nn.Module,
        frame_detect_model:nn.Module,
        pixel_detect_model:nn.Module,
        video_metrics:MetricCollection=None,
        frame_metrics:MetricCollection=None,
        pixel_metrics:MetricCollection=None
    ):
    test_stats={
        'video':{
            'loss':[],
            'pred':[]
        },
        'frame':{
            'pred':[]
        },
        'pixel':{
            'pred':[]
        }
    }

    for batch in tqdm.tqdm(dataloader):
        inputs, labels, video_name=batch
        
        with torch.amp.autocast(DEVICE):

            video_dict=predict_video_label(
                model=video_detect_model,
                inputs=inputs.to(DEVICE),
                labels=labels.to(DEVICE),
                metrics=video_metrics,
                train=False
            )
            video_loss=video_dict['loss']

            for i,name in enumerate(video_name):
                feature_set=dataloader.dataset.get_feature_set(name)
                features,annotation=feature_set

                frame_features=features.max(dim=2).values
                frame_dict=predict_frame_label(
                    model=frame_detect_model,
                    frame_features=frame_features.to(DEVICE),
                    frame_annotations=None,
                    train=False
                )
                
                pixel_feature=features[frame_dict['predict'].argmax()].transpose(0,1).unsqueeze(0)
                pixel_dict=predict_pixel_label(
                    model=pixel_detect_model,
                    pixel_feature=pixel_feature.to(DEVICE),
                    bbox_tensor=None,
                    train=False
                )
                
        test_stats['video']['loss'].append(video_loss.item())
        test_stats['video']['pred'].append({
            'video_name': video_name[0],
            'predict': f"{video_dict['predict'].item()}"
        })
        test_stats['frame']['pred'].append({
            'video_name': video_name[0],
            'predict': f"{frame_dict['predict'].cpu().detach().tolist()}"
        })
        test_stats['pixel']['pred'].append({
            'video_name': video_name[0],
            'predict': f"{pixel_dict['predict'].flatten().cpu().detach().tolist()}",
        })

    return test_stats

def get_optimizers(conf_optimizer,model:nn.Module):
    if conf_optimizer.type.upper()=='ADAMW':
        optimizer=torch.optim.AdamW(
            model.parameters(),
            lr = conf_optimizer.lr,
            weight_decay= conf_optimizer.weight_decay
        )
    return optimizer

def get_lrscheduler(conf_lrscheduler,optim:torch.optim.Optimizer,num_epochs:int):
    if conf_lrscheduler.type is None: return None
    elif conf_lrscheduler.type.upper()=='COSINE':
        lr_scheduler=CosineLRScheduler(
            optimizer=optim,
            t_initial= num_epochs,
            cycle_mul=1.,
            lr_min=conf_lrscheduler.lr_min,
            warmup_lr_init=conf_lrscheduler.lr_init,
            warmup_t=conf_lrscheduler.warmup,
            cycle_limit=20,
            t_in_epochs=True,
            warmup_prefix=True,
            cycle_decay = 0.95,
        )
    return lr_scheduler

def fit(
        conf_train,
        video_detect_model:nn.Module,
        frame_detect_model:nn.Module,
        pixel_detect_model:nn.Module,
        train_dataloader:DataLoader,
        test_dataloader:DataLoader,
        summary_writer:SummaryWriter,
        result_dir:str=None
    ):

    num_epochs      = conf_train.num_epochs
    eval_per_epoch  = conf_train.eval_per_epoch

    video_detect_model=video_detect_model.to(DEVICE)
    frame_detect_model=frame_detect_model.to(DEVICE)
    pixel_detect_model=pixel_detect_model.to(DEVICE)


    optim_video_model=get_optimizers(
        conf_optimizer=conf_train.video_model.optimizer,
        model=video_detect_model
    )
    lrscheduler_video_model=get_lrscheduler(
        conf_lrscheduler=conf_train.video_model.lr_scheduler,
        optim=optim_video_model,
        num_epochs=conf_train.num_epochs
    )

    optim_frame_model=get_optimizers(
        conf_optimizer=conf_train.frame_model.optimizer,
        model=frame_detect_model
    )
    lrscheduler_frame_model=get_lrscheduler(
        conf_lrscheduler=conf_train.frame_model.lr_scheduler,
        optim=optim_frame_model,
        num_epochs=conf_train.num_epochs
    )

    optim_pixel_model=get_optimizers(
        conf_optimizer=conf_train.pixel_model.optimizer,
        model=pixel_detect_model
    )
    lrscheduler_pixel_model=get_lrscheduler(
        conf_lrscheduler=conf_train.pixel_model.lr_scheduler,
        optim=optim_pixel_model,
        num_epochs=conf_train.num_epochs
    )

    train_video_metrics = test_video_metrics = MetricCollection({
        'AUROC': AUROC(task='binary'),
        'AP':AveragePrecision(task='binary')
    })

    train_frame_metrics = test_frame_metrics = MetricCollection({
        'AUROC': AUROC(task='binary'),
        'AP':AveragePrecision(task='binary')
    })

    train_pixel_metrics = test_pixel_metrics = None

    scaler=torch.amp.GradScaler(DEVICE)
    for e in range(1,num_epochs+1):
        print(f"EPOCH[{e:03d}/{num_epochs:03d}]")
        
        video_detect_model.train()
        frame_detect_model.train()
        pixel_detect_model.train()

        print("[Train]")
        train_stats = train_one_epoch(
            train_dataloader,
            video_detect_model,
            frame_detect_model,
            pixel_detect_model,
            optim_video_model,
            optim_frame_model,
            optim_pixel_model,
            scaler,
            train_video_metrics,
            train_frame_metrics,
            train_pixel_metrics
        )
        print(">> Loss")
        print(f" - video_loss={np.mean(train_stats['video']['loss'])}")
        print(f" - frame_loss={np.mean(train_stats['frame']['loss'])}")
        print(f" - pixel_loss={np.mean(train_stats['pixel']['loss'])}")

        print(">> Performance")
        train_video_perf=train_video_metrics.compute()
        print(f" - video_perf: AUROC={train_video_perf['AUROC']:.4f},AP={train_video_perf['AP']:.4f}")
        
        train_frame_perf=train_frame_metrics.compute()
        print(f" - frame_perf: AUROC={train_frame_perf['AUROC']:.4f},AP={train_frame_perf['AP']:.4f}\n")

        if summary_writer is not None:
            summary_writer.add_scalar('train/video_loss',scalar_value=np.mean(train_stats['video']['loss']),global_step=e)
            summary_writer.add_scalar('train/frame_loss',scalar_value=np.mean(train_stats['frame']['loss']),global_step=e)
            summary_writer.add_scalar('train/pixel_loss',scalar_value=np.mean(train_stats['pixel']['loss']),global_step=e)

            summary_writer.add_scalar('train/video_auroc',scalar_value=train_video_perf['AUROC'],global_step=e)
            summary_writer.add_scalar('train/video_ap',scalar_value=train_video_perf['AP'],global_step=e)

            summary_writer.add_scalar('train/frame_auroc',scalar_value=train_frame_perf['AUROC'],global_step=e)
            summary_writer.add_scalar('train/frame_ap',scalar_value=train_frame_perf['AP'],global_step=e)

        if result_dir is not None:
            os.makedirs(os.path.join(result_dir,"stats"),exist_ok=True)
            with open(os.path.join(result_dir,"stats",f"{e:03d}_train.json"),mode="w") as f: json.dump(train_stats,f,indent=2)

        train_video_metrics.reset()
        train_frame_metrics.reset()

        if e%eval_per_epoch==0:
            video_detect_model.eval()
            frame_detect_model.eval()
            pixel_detect_model.eval()

            print("[Test]")
            with torch.no_grad():
                test_stats = test_one_epoch(
                    test_dataloader,
                    video_detect_model,
                    frame_detect_model,
                    pixel_detect_model,
                    test_video_metrics,
                    test_frame_metrics,
                    test_pixel_metrics
                )
            print(">> Loss")
            print(f" - video_loss={np.mean(test_stats['video']['loss']):.4f}\n")
            print(">> Performance")
            test_video_perf=test_video_metrics.compute()
            print(f" - video_perf: AUROC={test_video_perf['AUROC']:.4f},AP={test_video_perf['AP']:.4f}\n")

            if summary_writer is not None:
                summary_writer.add_scalar('test/video_loss',scalar_value=np.mean(test_stats['video']['loss']),global_step=e)
                summary_writer.add_scalar('test/video_auroc',scalar_value=test_video_perf['AUROC'],global_step=e)
                summary_writer.add_scalar('test/video_ap',scalar_value=test_video_perf['AP'],global_step=e)

            if result_dir is not None:
                with open(os.path.join(result_dir,"stats",f"{e:03d}_test.json"),mode="w") as f: json.dump(test_stats,f,indent=2)

            test_video_metrics.reset()
            test_frame_metrics.reset()

        lrscheduler_video_model.step(epoch=e)

        if result_dir is not None:
            os.makedirs(os.path.join(result_dir,"ckpt"),exist_ok=True)
            torch.save(video_detect_model.state_dict(),os.path.join(result_dir,"ckpt",f"video_{e:03d}.pth"))
            torch.save(frame_detect_model.state_dict(),os.path.join(result_dir,"ckpt",f"frame_{e:03d}.pth"))
            torch.save(pixel_detect_model.state_dict(),os.path.join(result_dir,"ckpt",f"pixel_{e:03d}.pth"))
