# Supplementary material for: Learning Fine-Grained Video Anomaly Detection from Normal Videos
Source: Sensors (Basel). 2026 Jul 7;26(13):4314. doi: 10.3390/s26134314 (PMC13364070; doi:10.3390/s26134314)
Supplement: Supplementary file 1 [file sensors-26-04314-s001.zip › sensors-4364900-Supplementary Material/Supplementary File S1 code/anomaly_detection/lib/feature_extraction/feature_extractor.py]

import torch
from torch import nn
import numpy as np
from torchvision.transforms import CenterCrop, Normalize
from torchvision.transforms import transforms,Compose, Lambda
from pytorchvideo.transforms import (
    ApplyTransformToKey,
    ShortSideScale,
    UniformTemporalSubsample
)
from pytorchvideo.data import LabeledVideoDataset, UniformClipSampler
from torch.utils.data import DataLoader
from lib.utils.utils import ProgressWriter
from lib.utils.configs import config

import os.path,glob
from pathlib import Path
from rich.progress import Progress

MEAN = [0.45, 0.45, 0.45]
STD = [0.225, 0.225, 0.225]

MODEL_TRANSFORM_PARAMS  = {
    "x3d_xs": {
        "side_size": 182,
        "crop_size": 182,
        "num_frames": 4,
        "sampling_rate": 12,
    },
    "x3d_s": {
        "side_size": 182,
        "crop_size": 182,
        "num_frames": 13,
        "sampling_rate": 6,
    },
    "x3d_m": {
        "side_size": 256,
        "crop_size": 256,
        "num_frames": 16,
        "sampling_rate": 5,
    },
    "x3d_l": {
        "side_size": 320,
        "crop_size": 320,
        "num_frames": 16,
        "sampling_rate": 5,
    }
}

def get_transform(transform_params:dict) -> transforms:
    class Permute(nn.Module):
        def __init__(self, dims):
            super().__init__()
            self.dims = dims

        def forward(self, x):
            return torch.permute(x, self.dims)

    transform = ApplyTransformToKey(
        key="video",
        transform=Compose([
            UniformTemporalSubsample(transform_params["num_frames"]),
            Lambda(lambda x: x/255.0),
            Permute((1, 0, 2, 3)),
            Normalize(MEAN, STD),
            ShortSideScale(size=transform_params["side_size"]),
            CenterCrop((transform_params["crop_size"],transform_params["crop_size"])),
            Permute((1, 0, 2, 3))
        ])
    )

    return transform

def feature_extraction(writer:ProgressWriter):
    dataset_root=config.dataset.dataset_root
    writer.begin_progress("Feature extraction phase")
    feature_root=os.path.join(dataset_root,'features')

    conf=config.dataset.feature_extraction

    assert conf.model_type in MODEL_TRANSFORM_PARAMS.keys(),f"Unknown model type {conf.model_type}. Please set from [{MODEL_TRANSFORM_PARAMS.keys()}]"
    writer.print(f"Feature extraction model: {conf.model_type}")

    transform_params=MODEL_TRANSFORM_PARAMS[conf.model_type]
    transform=get_transform(transform_params=transform_params)
    writer.print("Feature extraction transform:")
    writer.print(f"  UniformTemporalSubsample : num_frames={transform_params['num_frames']}")
    writer.print(f"  Scaling                  : x/255.0")
    writer.print(f"  Normalize                : Mean={MEAN},Std={STD}")
    writer.print(f"  ShortSideScale           : ShortSideSize={transform_params['side_size']}")
    writer.print(f"  CenterCrop               : CropSize={(transform_params['crop_size'],transform_params['crop_size'])}")

    fps = conf.video_fps
    writer.print(f"Video FPS: {fps}")
    clip_duration = (transform_params["num_frames"] * transform_params["sampling_rate"])/fps

    model = torch.hub.load('facebookresearch/pytorchvideo', conf.model_type, pretrained=True)
    device = "cuda"
    model = model.eval()
    model = model.to(device)
    del model.blocks[-1]

    labeled_video_paths=[]
    skip_videos=[]
    for video_path in sorted(glob.glob(os.path.join(dataset_root,"videos","*","*","*.mp4"))):
        if os.path.exists(video_path.replace(os.path.join(dataset_root,"videos"),feature_root+'_max').replace('.mp4','.npy')):
            skip_videos.append(video_path)
            continue

        label_name = Path(video_path).parent.name
        anomaly_label = 0 if label_name == 'Normal' else 1

        labeled_video_paths.append((
            video_path,
            {
                'label':anomaly_label,
                'video_path': video_path
            }
        ))
    writer.print(f"Number of skipped videos:{len(skip_videos)}")
    writer.print(f"Number of process videos:{len(labeled_video_paths)}")

    dataset = LabeledVideoDataset(
        labeled_video_paths = labeled_video_paths, 
        clip_sampler = UniformClipSampler(clip_duration), 
        transform = transform, 
        decode_audio = False
    )

    loader = DataLoader(dataset, batch_size=8)

    stack={}
    stack_max={}
    writer.print(f"Start process")
    with Progress() as progress:
        process=progress.add_task("Extracting features",total=dataset.num_videos)
        for inputs in loader:
            working=set(inputs['video_path'])-set(stack.keys())
            for path in working: stack[path]=None

            saved=set(stack.keys())-set(inputs['video_path'])
            for path in saved:
                save_path=path.replace(os.path.join(dataset_root,"videos"),feature_root).replace('.mp4','')
                os.makedirs(save_path,exist_ok=True)

                for i,tensor in enumerate(stack[path]):
                    np.save(f"{save_path}/{i:03d}.npy",tensor.numpy())
                del stack[path]

                save_path=path.replace(os.path.join(dataset_root,"videos"),feature_root+'_max')
                os.makedirs(Path(save_path).parent,exist_ok=True)
                np.save(save_path.replace('.mp4','.npy'),stack_max[path].squeeze(0).numpy())
                del stack_max[path]
                progress.update(process,advance=1)

            try:
                preds = model(inputs['video'].to(device)).detach().cpu()
                for i, pred in enumerate(preds):
                    tgt_video=inputs['video_path'][i]
                    if stack[tgt_video] is None: 
                        stack[tgt_video]=[pred]
                        stack_max[tgt_video]=pred.unsqueeze(0)
                    else: 
                        stack[tgt_video].append(pred)
                        stack_max[tgt_video]=torch.cat([stack_max[tgt_video],pred.unsqueeze(0)],dim=0).max(dim=0,keepdim=True).values
            except Exception as e:
                print(f"❌ Error processing: {inputs['video_path']} --> {str(e)}")
                continue

        for path in stack.copy().keys():
            save_path=path.replace(os.path.join(dataset_root,"videos"),feature_root).replace('.mp4','')
            os.makedirs(save_path,exist_ok=True)

            for i,tensor in enumerate(stack[path]):
                np.save(f"{save_path}/{i:03d}.npy",tensor.numpy())
            del stack[path]

            save_path=path.replace(os.path.join(dataset_root,"videos"),feature_root+'_max')
            os.makedirs(Path(save_path).parent,exist_ok=True)
            np.save(save_path.replace('.mp4','.npy'),stack_max[path].squeeze(0).numpy())
            del stack_max[path]
            progress.update(process,advance=1)

    writer.end_progress(f"Finish to extract feature")

def main():
    feature_extraction("test")

if __name__=='__main__': main()
