# Supplementary material for: Learning Fine-Grained Video Anomaly Detection from Normal Videos
Source: Sensors (Basel). 2026 Jul 7;26(13):4314. doi: 10.3390/s26134314 (PMC13364070; doi:10.3390/s26134314)
Supplement: Supplementary file 1 [file sensors-26-04314-s001.zip › sensors-4364900-Supplementary Material/Supplementary File S1 code/anomaly_detection/lib/models/detr.py]

import torch
from torch import nn
import torch.nn.functional as F
from einops import rearrange

class FeedForward(nn.Module):
    def __init__(self, emb_dim:int,drop_p:float=0.5):
        super().__init__()
        self.fc1=nn.Linear(emb_dim,4*emb_dim)
        self.gelu1=nn.GELU()
        self.dropout1=nn.Dropout(drop_p)

        self.fc2=nn.Linear(4*emb_dim,emb_dim)
        self.gelu2=nn.GELU()
        self.dropout2=nn.Dropout(drop_p)

    def forward(self,x:torch.Tensor):
        x=self.dropout1(self.gelu1(self.fc1(x)))
        x=self.dropout2(self.gelu2(self.fc2(x)))
        return x

class SelfAttention(nn.Module):
    def __init__(self, emb_dim:int,n_head:int,attn_drop_p:float=0.1):
        super().__init__()
        self.n_head=n_head
        self.head_dim=emb_dim//n_head
        self.scaling_factor=self.head_dim**(-0.5)

        self.attn_dropout=nn.Dropout(attn_drop_p)
        self.qkv=nn.Linear(in_features=emb_dim,out_features=3*emb_dim)
        self.out=nn.Linear(emb_dim,emb_dim)

    def forward(self,x:torch.Tensor,mask:torch.Tensor=None):
        q,k,v=torch.chunk(self.qkv(x),chunks=3,dim=2)
        q,k,v=map(lambda x: rearrange(x,'B T (nh h) -> B nh T h',nh=self.n_head,h=self.head_dim) ,(q,k,v))
        
        attention = q@k.transpose(2,3)*self.scaling_factor

        if mask is not None:
            if mask.dim()==2: mask=mask[:,None,None,:]
            attention=attention.masked_fill(mask == 0, -torch.inf)

        attention=F.softmax(attention,dim=3)
        attention=self.attn_dropout(attention)
        
        out=attention@v
        
        out=rearrange(out,'B nh T h -> B T (nh h)',nh=self.n_head,h=self.head_dim)
        out=self.out(out)

        return out
    
class CrossAttention(nn.Module):
    def __init__(self, emb_dim:int,n_head:int,attn_drop_p:float=0.1):
        super().__init__()
        self.n_head=n_head
        self.head_dim=emb_dim//n_head
        self.scaling_factor=self.head_dim**(-0.5)

        self.attn_dropout=nn.Dropout(attn_drop_p)
        self.q=nn.Linear(in_features=emb_dim,out_features=emb_dim)
        self.kv=nn.Linear(in_features=emb_dim,out_features=2*emb_dim)
        self.out=nn.Linear(emb_dim,emb_dim)

    def forward(self,query:torch.Tensor,kv:torch.Tensor,mask:torch.Tensor=None):
        q=self.q(query)
        k,v=torch.chunk(self.kv(kv),chunks=2,dim=2)

        q,k,v=map(lambda x: rearrange(x,'B T (nh h) -> B nh T h',nh=self.n_head,h=self.head_dim) ,(q,k,v))
        
        attention = q@k.transpose(2,3)*self.scaling_factor
        if mask is not None:
            if mask.dim()==2: mask=mask[:,None,None,:]
            attention=attention.masked_fill(mask == 0, -torch.inf)

        attention=F.softmax(attention,dim=3)
        attention=self.attn_dropout(attention)

        out=attention@v
        
        out=rearrange(out,'B nh T h -> B T (nh h)',nh=self.n_head,h=self.head_dim)
        out=self.out(out)

        return out

class TransformerEncoderBlock(nn.Module):
    def __init__(self, emb_dim:int,n_head:int,drop_p:float=0.5,attn_drop_p:float=0.1):
        super().__init__()
        self.norm1=nn.LayerNorm(emb_dim)
        self.attn=SelfAttention(emb_dim=emb_dim,n_head=n_head,attn_drop_p=attn_drop_p)

        self.norm2=nn.LayerNorm(emb_dim)
        self.ffn=FeedForward(emb_dim=emb_dim,drop_p=drop_p)

    def forward(self,x:torch.Tensor,mask:torch.Tensor):
        x=x+self.attn(self.norm1(x),mask=mask)
        x=x+self.ffn(self.norm2(x))
        return x

class TransformerEncoder(nn.Module):
    def __init__(self,in_features:int,seq_length:int,emb_dim:int=512,depth:int=6,n_head:int=8,drop_p:float=0.5,attn_drop_p:float=0.1):
        super().__init__()
        self.embed=nn.Linear(in_features,emb_dim)
        self.pos_embed=nn.Parameter(torch.zeros(1,seq_length,emb_dim))

        self.layers=nn.ModuleList([
            TransformerEncoderBlock(
                emb_dim=emb_dim,
                n_head=n_head,
                drop_p=drop_p,
                attn_drop_p=attn_drop_p
            )
            for _ in range(depth)
        ])

    def forward(self,x:torch.Tensor,mask:torch.Tensor=None):
        B,T,C=x.size()
        x = self.embed(x)
        pos_emb = self.pos_embed.repeat(B,1,1)
        
        for layer in self.layers:
            x=x+pos_emb
            x=layer(x,mask=mask)

        return x

class TransformerDecoderBlock(nn.Module):
    def __init__(self, emb_dim:int,n_head:int,drop_p:float=0.5,attn_drop_p:float=0.1):
        super().__init__()
        self.norm1=nn.LayerNorm(emb_dim)
        self.self_attn=SelfAttention(emb_dim=emb_dim,n_head=n_head,attn_drop_p=attn_drop_p)

        self.norm2=nn.LayerNorm(emb_dim)
        self.cross_attn=CrossAttention(emb_dim=emb_dim,n_head=n_head,attn_drop_p=attn_drop_p)

        self.norm3=nn.LayerNorm(emb_dim)
        self.ffn=FeedForward(emb_dim=emb_dim,drop_p=drop_p)

    def forward(self,x:torch.Tensor,context:torch.Tensor,mask:torch.Tensor):
        x=x+self.self_attn(self.norm1(x))
        x=x+self.cross_attn(query=self.norm2(x),kv=context,mask=mask)
        x=x+self.ffn(self.norm3(x))
        return x

class TransformerDecoder(nn.Module):
    def __init__(self,seq_length:int,context_embed:nn.Parameter=None,emb_dim:int=512,n_head:int=8,depth:int=6,drop_p:float=0.5,attn_drop_p:float=0.1):
        super().__init__()
        self.query_embed=nn.Parameter(torch.randn(1,seq_length,emb_dim))
        self.pos_embed=nn.Parameter(torch.zeros(1,seq_length,emb_dim))
        self.context_embed=context_embed

        self.layers=nn.ModuleList([
            TransformerDecoderBlock(
                emb_dim=emb_dim,
                n_head=n_head,
                drop_p=drop_p,
                attn_drop_p=attn_drop_p
            )
            for _ in range(depth)
        ])

    def forward(self,context:torch.Tensor,mask:torch.Tensor=None):
        B,T,C=context.size()
        query_embed = self.query_embed.repeat(B,1,1)
        pos_emb = self.pos_embed.repeat(B,1,1)
        
        x=query_embed
        for layer in self.layers:
            x=x+pos_emb
            if self.context_embed is not None: context=context+self.context_embed
            x=layer(x=x,context=context,mask=mask)

        return x

class Transformer(nn.Module):
    def __init__(self, in_features:int,enc_seq_length:int,dec_seq_length:int,emb_dim:int=512,depth:int=6,n_head:int=8,drop_p:float=0.5,attn_drop_p:float=0.1):
        super().__init__()
        self.encoder=TransformerEncoder(
            in_features=in_features,
            seq_length=enc_seq_length,
            emb_dim=emb_dim,
            depth=depth,
            n_head=n_head,
            drop_p=drop_p,
            attn_drop_p=attn_drop_p
        )

        self.decoder=TransformerDecoder(
            seq_length=dec_seq_length,
            context_embed=self.encoder.pos_embed,
            emb_dim=emb_dim,
            n_head=n_head,
            depth=depth,
            drop_p=drop_p,
            attn_drop_p=attn_drop_p
        )

    def forward(self,x:torch.Tensor,mask:torch.Tensor):
        context=self.encoder(x,mask=mask)
        pred=self.decoder(context,mask=mask)
        return pred

class DETR(nn.Module):
    def __init__(self, in_features:int,enc_seq_length:int,query_length:int,emb_dim:int=512,depth:int=6,n_head:int=8,drop_p:float=0.5,attn_drop_p:float=0.1):
        super().__init__()
        self.transformer=Transformer(
            in_features=in_features,
            enc_seq_length=enc_seq_length,
            dec_seq_length=query_length,
            emb_dim=emb_dim,
            depth=depth,
            n_head=n_head,
            drop_p=drop_p,
            attn_drop_p=attn_drop_p
        )

        self.label_predict=nn.Linear(emb_dim,1)
        self.bbox_predict=nn.Sequential(*[
            nn.Linear(emb_dim,emb_dim),
            nn.ReLU(),
            nn.Linear(emb_dim,emb_dim),
            nn.ReLU(),
            nn.Linear(emb_dim,4),
            nn.Sigmoid()
        ])

    def forward(self,x:torch.Tensor,mask:torch.Tensor=None):
        features=self.transformer(x,mask=mask)
        label_logit=self.label_predict(features)
        bbox=self.bbox_predict(features)

        return label_logit,bbox

def main():
    x=torch.randn(8,128,128).cuda()
    mask=torch.cat([torch.ones(8,100),torch.zeros(8,28)],dim=1).cuda()
    model=DETR(in_features=128,seq_length=128).cuda()
    label_logit,bbox=model(x,mask)
    print(label_logit.sigmoid().size())
    print(bbox.size())


if __name__=='__main__': main()
