# Supplementary material for: Learning Fine-Grained Video Anomaly Detection from Normal Videos
Source: Sensors (Basel). 2026 Jul 7;26(13):4314. doi: 10.3390/s26134314 (PMC13364070; doi:10.3390/s26134314)
Supplement: Supplementary file 1 [file sensors-26-04314-s001.zip › sensors-4364900-Supplementary Material/Supplementary File S1 code/anomaly_detection/lib/models/loss.py]

import torch
import torch.nn.functional as F

def calc_video_loss(logits,labels,feats=None):
    bce_loss=F.binary_cross_entropy_with_logits(logits.flatten(),labels)
    
    triplet_loss=0
    if feats is not None:
        n_feats,a_feats = feats[:feats.size(0)//2],feats[feats.size(0)//2:]
        triplet_loss=calc_triplet_loss(n_feats,a_feats)
    
    loss = bce_loss + 0.01*triplet_loss
    
    return loss

def calc_triplet_loss(n_feats,a_feats, margin = 100.0):
    def distance(x, y):
        d = torch.cdist(x, y, p=2)
        return d
    
    n_d = distance(n_feats, n_feats)
    a_d = distance(n_feats, a_feats)
    n_d_max, _ = torch.max(n_d, dim=0)
    a_d_min, _ = torch.min(a_d, dim=0)
    a_d_min = margin - a_d_min
    a_d_min = torch.max(torch.zeros(n_feats.size(0)).cuda(), a_d_min)
    return torch.mean(n_d_max) + torch.mean(a_d_min)

def box_cxcywh_to_xyxy(x):
    x_c, y_c, w, h = x.unbind(-1)
    b = [(x_c - 0.5 * w), (y_c - 0.5 * h),
         (x_c + 0.5 * w), (y_c + 0.5 * h)]
    return torch.stack(b, dim=-1)

from torchvision.ops.boxes import box_area
def box_iou(boxes1, boxes2):
    area1 = box_area(boxes1)
    area2 = box_area(boxes2)

    lt = torch.max(boxes1[:, None, :2], boxes2[:, :2])  # [N,M,2]
    rb = torch.min(boxes1[:, None, 2:], boxes2[:, 2:])  # [N,M,2]

    wh = (rb - lt).clamp(min=0)  # [N,M,2]
    inter = wh[:, :, 0] * wh[:, :, 1]  # [N,M]

    union = area1[:, None] + area2 - inter

    iou = inter / union
    return iou, union

def generalized_box_iou(boxes1, boxes2):
    """
    Generalized IoU from https://giou.stanford.edu/

    The boxes should be in [x0, y0, x1, y1] format

    Returns a [N, M] pairwise matrix, where N = len(boxes1)
    and M = len(boxes2)
    """
    # degenerate boxes gives inf / nan results
    # so do an early check
    assert (boxes1[:, 2:] >= boxes1[:, :2]).all()
    assert (boxes2[:, 2:] >= boxes2[:, :2]).all()
    iou, union = box_iou(boxes1, boxes2)

    lt = torch.min(boxes1[:, None, :2], boxes2[:, :2])
    rb = torch.max(boxes1[:, None, 2:], boxes2[:, 2:])

    wh = (rb - lt).clamp(min=0)  # [N,M,2]
    area = wh[:, :, 0] * wh[:, :, 1]

    return iou - (area - union) / area

def calc_frame_loss(outputs, targets):
    bce_loss = F.binary_cross_entropy_with_logits(outputs, targets)
    norm_loss = F.mse_loss(outputs[:-1],outputs[1:])
    loss = bce_loss + 0.1*norm_loss
    return loss

def calc_pixel_loss(outputs, targets):
    """Compute the losses related to the bounding boxes, the L1 regression loss and the GIoU loss
       targets dicts must contain the key "boxes" containing a tensor of dim [nb_target_boxes, 4]
        The target boxes are expected in format (center_x, center_y, w, h), normalized by the image size.
    """
    loss_bbox = F.l1_loss(outputs, targets, reduction='none')

    loss_giou = 1 - torch.diag(
        generalized_box_iou(
            box_cxcywh_to_xyxy(outputs),
            box_cxcywh_to_xyxy(targets)
        )
    )
    return (5*loss_bbox.mean()+2*loss_giou.mean())/7
