# Supplementary material for: Learning Fine-Grained Video Anomaly Detection from Normal Videos
Source: Sensors (Basel). 2026 Jul 7;26(13):4314. doi: 10.3390/s26134314 (PMC13364070; doi:10.3390/s26134314)
Supplement: Supplementary file 1 [file sensors-26-04314-s001.zip › sensors-4364900-Supplementary Material/Supplementary File S1 code/anomaly_detection/lib/models/model.py]

import torch
from torch import nn
import torch.nn.functional as F
from lib.utils.utils import FeedForward, DECOUPLED
from performer_pytorch import Performer

class AttnBlock(nn.Module):
    def __init__(self, dim, depth, dropout, attn_dropout, heads = 16, ff_mult = 2):
        super().__init__()
        self.performer = Performer(dim = dim, 
                                   depth = depth, 
                                   heads = heads, 
                                   dim_head = dim // heads, 
                                   causal = False,
                                   ff_mult = ff_mult,
                                   local_attn_heads = 8,
                                   local_window_size = dim // 8,
                                   ff_dropout = dropout,
                                   attn_dropout = attn_dropout,
                                   )

    def forward(self, x):
        B, T, H, W, C = x.shape
        x = x.view(B, -1, C)
        x = self.performer(x)
        x = x.view(B, T, H, W, C)
        return x

class ConvBlock(nn.Module):
    def __init__(
        self,
        *,
        dim,
        ff_mult = 2,
        dropout = 0.,
        heads = 16,
    ):
        super().__init__()
        self.norm1 = nn.LayerNorm(dim)
        self.norm2 = nn.LayerNorm(dim)
        self.conv = DECOUPLED(dim, heads)
        self.ff = FeedForward(dim, ff_mult, dropout)

    def forward(self, x):
        x = x + self.conv(self.norm1(x))
        x = x + self.ff(self.norm2(x))
        return x

# main class

class Model(nn.Module):
    def __init__(
        self,
        *,
        dropout = 0.2,
        attn_dropout = 0.1,
        ff_mult = 4,
        dims = (192, 128),
        depths = (3, 3),
        block_types = ('c', 'a')
    ):
        dims = dims
        depths = depths
        block_types = block_types
        super().__init__()
        self.init_dim, *_, last_dim = dims

        self.stages = nn.ModuleList([])

        for ind, (depth, block_types) in enumerate(zip(depths, block_types)):
            is_last = ind == len(depths) - 1
            stage_dim = dims[ind]
            
            if block_types == "c":
                for _ in range(depth):
                    self.stages.append(
                        ConvBlock(
                            dim = stage_dim,
                            ff_mult=ff_mult,
                            dropout = dropout,
                        )
                    )
            elif block_types == "a":
                for _ in range(depth):
                    self.stages.append(AttnBlock(stage_dim, 1, dropout, attn_dropout, ff_mult=ff_mult))
                
            if not is_last:
                self.stages.append(
                    nn.Sequential(
                        nn.LayerNorm(stage_dim),
                        nn.Linear(stage_dim, dims[ind + 1])
                    )
                )

        self.norm0 = nn.LayerNorm(192)
        self.linear = nn.Linear(192, dims[0])
        self.norm = nn.LayerNorm(last_dim)
        self.fc = nn.Linear(last_dim, 1)
        self.drop_out = nn.Dropout(dropout)
        self.pooling = nn.AdaptiveMaxPool3d((1, 1, 1))

        self.apply(self.init_weights)

    def init_weights(self,m):
        if isinstance(m, nn.Linear):
            torch.nn.init.xavier_uniform_(m.weight)
            if m.bias is not None:
                torch.nn.init.zeros_(m.bias)
        elif isinstance(m, nn.Conv1d):
            torch.nn.init.kaiming_normal_(m.weight, mode='fan_out', nonlinearity='relu')
        elif isinstance(m, nn.Conv2d):
            torch.nn.init.kaiming_normal_(m.weight, mode='fan_out', nonlinearity='relu')     
        elif isinstance(m, nn.Conv3d):
            torch.nn.init.kaiming_normal_(m.weight, mode='fan_out', nonlinearity='relu')
        
    def forward(self, x):
        x = x.permute(0, 2, 3, 4, 1)
        if x.shape[4] != self.init_dim:
            x = self.linear(self.norm0(x))

        for stage in self.stages:
            x = stage(x)

        x = x.permute(0, 4, 1, 2, 3)

        x = self.pooling(x).squeeze()
        x = self.drop_out(x)
        x = self.norm(x)
        logits = self.fc(x)

        return logits, x
    
class FrameLevelDetectionModel(nn.Module):
    def __init__(self, in_features:int=192):
        super().__init__()
        self.layers=nn.Sequential(*[
            nn.Linear(in_features,256),
            nn.ReLU(),
            nn.BatchNorm1d(256),
            nn.Dropout(0.1),
            nn.Linear(256,512),
            nn.ReLU(),
            nn.BatchNorm1d(512),
            nn.Dropout(0.1),
            nn.Linear(512,256),
            nn.ReLU(),
            nn.BatchNorm1d(256),
            nn.Dropout(0.1),
            nn.Linear(256,128),
            nn.ReLU(),
            nn.BatchNorm1d(128),
            nn.Dropout(0.1),
            nn.Linear(128,64),
            nn.ReLU(),
            nn.BatchNorm1d(64),
            nn.Dropout(0.1),
            nn.Linear(64,1)
        ])
        
    def forward(self,x):
        return self.layers(x)

def get_video_model(conf_video_model):
    if conf_video_model.model_type == 'base':
        model = Model(dropout = conf_video_model.dropout_rate, attn_dropout=conf_video_model.attn_dropout_rate)
    elif conf_video_model.model_type == 'fast' or conf_video_model.model_type == 'tiny':
        model = Model(dropout = conf_video_model.dropout_rate, attn_dropout=conf_video_model.attn_dropout_rate, ff_mult = 1, dims = (32,32), depths = (1,1))
    else:
        print("Model architecture not recognized")
        exit(0)
    return model

def main():
    model=Model()
    x=torch.random.randn(1,192,16,10,10)
    print(model(x).size())

if __name__=='__main__': main()
