# Supplementary material for: Learning Fine-Grained Video Anomaly Detection from Normal Videos
Source: Sensors (Basel). 2026 Jul 7;26(13):4314. doi: 10.3390/s26134314 (PMC13364070; doi:10.3390/s26134314)
Supplement: Supplementary file 1 [file sensors-26-04314-s001.zip › sensors-4364900-Supplementary Material/Supplementary File S1 code/anomaly_detection/lib/utils/configs.py]

import yaml
import ast
import os

class AttrDict():
    def __init__(self):
        pass

    def construct(self,dictionary:dict):
        for key, value in dictionary.items():
            if type(value) == dict:
                setattr(self, key, AttrDict().construct(value))
            elif type(value) == str: 
                try:
                    setattr(self, key, ast.literal_eval(value))
                except:
                    setattr(self, key, value)
            else:
                setattr(self, key, value)

        return self

    def load_yml(self,config_path:str):
        assert os.path.exists(config_path), f"{config_path} has not found"
        with open(config_path, 'r') as yml: 
            config = yaml.safe_load(yml)
            yml.close()

        self.construct(config)

config = AttrDict()
