# Supplementary material for: Learning Fine-Grained Video Anomaly Detection from Normal Videos
Source: Sensors (Basel). 2026 Jul 7;26(13):4314. doi: 10.3390/s26134314 (PMC13364070; doi:10.3390/s26134314)
Supplement: Supplementary file 1 [file sensors-26-04314-s001.zip › sensors-4364900-Supplementary Material/Supplementary File S1 code/anomaly_detection/lib/utils/utils.py]

import numpy as np
import torch
from torch import nn
from rich.text import Text
from rich.console import Console

class ProgressWriter():
    result_list={
        'success': 'green',
        'error': 'red'
    }
    console=Console()
    def __init__(self):
        self.progresses=[]

    def print(self,text:str,style:str=None):
        self.console.print(Text(text=self.get_indent()+'→ '+text))

    def begin_progress(self,title:str):
        self.console.print(Text(text=self.get_indent()+'⚙️  '+title,style='bold'))
        self.progresses.append(title)

    def end_progress(self,text:str,result:str='success'):
        if result=='success': self.console.print(Text(text=self.get_indent(1)+'✅ '+text,style='green'))
        else: self.console.print(Text(text=self.get_indent(1)+'⚠️  '+text,style='red'))
        self.progresses.pop()

    def get_indent(self,i:int=0):
        return ''.join(['  ' for i in range(len(self.progresses)-i)])

def save_best_record(test_info, file_path):
    f = open(file_path, "w")
    f.write("epoch: {}\n".format(test_info["epoch"][-1]))
    f.write(str(test_info["test_AUC"][-1]))
    f.write("\n")
    f.write(str(test_info["test_PR"][-1]))
    f.close()

def FeedForward(dim, repe = 4, dropout=0.):
    return nn.Sequential(
        nn.Linear(dim, dim * repe),
        nn.GELU(),
        nn.Dropout(dropout),
        nn.Linear(dim * repe, dim),
        nn.GELU(),
    )

class DECOUPLED(nn.Module):
    def __init__(
        self,
        dim,
        heads,
        kernel = 3
    ):
        super().__init__()
        self.heads = heads
        self.norm2d = nn.BatchNorm2d(dim)
        self.norm1d = nn.BatchNorm1d(dim)
        self.conv2d = nn.Conv2d(dim, dim, kernel, padding = kernel // 2, groups = heads)
        self.conv1d = nn.Conv1d(dim, dim, kernel, padding = kernel // 2, groups = heads)


    def forward(self, x):
        B, T, H, W, C = x.shape
        x = x.view(B * T, C, H, W)
        x = self.norm2d(x)
        x = self.conv2d(x)
        x = x.view(B * H * W, C, T)
        x = self.norm1d(x)
        x = self.conv1d(x)
        x = x.view(B, T, H, W, C)
        return x
