# Supplementary material for: Learning Fine-Grained Video Anomaly Detection from Normal Videos
Source: Sensors (Basel). 2026 Jul 7;26(13):4314. doi: 10.3390/s26134314 (PMC13364070; doi:10.3390/s26134314)
Supplement: Supplementary file 1 [file sensors-26-04314-s001.zip › sensors-4364900-Supplementary Material/Supplementary File S1 code/anomaly_detection/lib/utils/visualize.py]

import cv2
import os,json,ast
from pathlib import Path
from functools import partial
from lib.utils.utils import ProgressWriter
import numpy as np
import tqdm
import glob

def short_side_resize(img, short_size):
    h, w = img.shape[:2]
    
    if h < w:
        new_h = short_size
        new_w = int(w * (short_size / h))
    else:
        new_w = short_size
        new_h = int(h * (short_size / w))
    
    resized_img = cv2.resize(img, (new_w, new_h), interpolation=cv2.INTER_LINEAR)
    return resized_img

def center_crop(img, crop_size):
    h, w = img.shape[:2]

    if isinstance(crop_size, int):
        crop_h = crop_w = crop_size
    else:
        crop_h, crop_w = crop_size

    # 切り出し範囲の中心座標計算
    start_y = max((h - crop_h) // 2, 0)
    start_x = max((w - crop_w) // 2, 0)

    end_y = start_y + crop_h
    end_x = start_x + crop_w

    # 画像をクロップ（範囲外の場合は切り詰め）
    cropped_img = img[start_y:end_y, start_x:end_x]
    return cropped_img

def box_cxcywh_to_xyxy(bbox,size):
    x_c, y_c, w, h = tuple(bbox)
    b = [(x_c - 0.5 * w), (y_c - 0.5 * h),
         (x_c + 0.5 * w), (y_c + 0.5 * h)]
    b = np.ceil(np.array(bbox)*size).astype(np.uint)
    return b

def draw_bbox(frame, x1x1, x2y2, color, alpha=0.4):
    overlay = frame.copy()
    cv2.rectangle(overlay, x1x1, x2y2, color, 2)  # 塗り潰し

    # 画像と合成（透明度 alpha）
    blended = cv2.addWeighted(overlay, alpha, frame, 1 - alpha, 0)
    return blended

def write_video(
        input_path:str,
        output_path:str,
        frame_pred:list,
        pixel_pred:list,
        size:int=320
    ):

    bbox = box_cxcywh_to_xyxy(pixel_pred,size)
    x1y1,x2y2=tuple(bbox[:2]),tuple(bbox[2:])

    # 動画読み込み
    cap = cv2.VideoCapture(input_path)
    if not cap.isOpened():
        print("動画ファイルを開けません")
        exit()

    # 動画プロパティの取得
    fps = cap.get(cv2.CAP_PROP_FPS)
    w  = int(cap.get(cv2.CAP_PROP_FRAME_WIDTH))
    h = int(cap.get(cv2.CAP_PROP_FRAME_HEIGHT))

    # FourCC (動画コーデック) の指定
    # Windowsでは 'DIVX'、Linux/macOSでは 'XVID' や 'MJPG' が無難
    fourcc = cv2.VideoWriter_fourcc(*'mp4v')
    out = cv2.VideoWriter(output_path, fourcc, fps/5, (size,size), isColor=True)

    cnt = 0
    num_frames = len(frame_pred)

    while True:
        ret, frame = cap.read()
        if not ret:
            break

        if cnt % 5 == 0:
            frame = short_side_resize(frame, short_size=size)
            frame = center_crop(frame, crop_size=size)

            idx = cnt // 5
            if idx < num_frames:
                percent = idx / num_frames
                alpha = min(0.4, frame_pred[idx])  # 限制最大透明度

                if percent < 0.33:
                    pass  # 不显示 bbox
                elif percent < 0.66:
                    frame = draw_bbox(frame, x1y1, x2y2, color=(255, 0, 0), alpha=alpha)  # 蓝色
                else:
                    frame = draw_bbox(frame, x1y1, x2y2, color=(0, 0, 255), alpha=alpha)  # 红色

            out.write(frame)

        cnt += 1


    # リソース解放
    cap.release()
    out.release()
    cv2.destroyAllWindows()

def find_by_name(video_dict:dict,video_name:str):
    for d in video_dict['frame']['pred']:
        if d['video_name']==video_name:
            frame_pred=ast.literal_eval(d['predict'])
            break

    for d in video_dict['pixel']['pred']:
        if d['video_name']==video_name:
            pixel_pred=ast.literal_eval(d['predict'])
            break

    return frame_pred,pixel_pred

def visualize(writer:ProgressWriter,dataset_root:str,video_list_path:str,result_dir:str):
    
    writer.begin_progress("Visualize the frame,pixel detection result for test dataset")
    video_root_dir = os.path.join(dataset_root,'videos')

    output_dir = os.path.join(result_dir,'visualize')
    os.makedirs(output_dir,exist_ok=True)

    video_path_list = [os.path.join(video_root_dir,p.strip().replace('.npy','.mp4')) for p in list(open(video_list_path))]

    json_path = sorted(glob.glob(os.path.join(result_dir,'stats/*_test.json')))[::-1][0]
    with open(json_path,mode='r') as f: video_dict=json.load(f)

    find=partial(find_by_name,video_dict=video_dict)

    writer.print("Start visualize process")
    for video_path in tqdm.tqdm(video_path_list):
        name = Path(video_path).name.split('.')[0]
        frame_pred,pixel_pred = find(video_name=name)

        write_video(video_path,os.path.join(output_dir,name+'.mp4'),frame_pred,pixel_pred)

    writer.end_progress("Process finished")


# import cv2
# import os, json, ast
# from pathlib import Path
# from functools import partial
# from lib.utils.utils import ProgressWriter
# import numpy as np
# import tqdm
# import glob

# def short_side_resize(img, short_size):
#     h, w = img.shape[:2]
#     if h < w:
#         new_h = short_size
#         new_w = int(w * (short_size / h))
#     else:
#         new_w = short_size
#         new_h = int(h * (short_size / w))
#     resized_img = cv2.resize(img, (new_w, new_h), interpolation=cv2.INTER_LINEAR)
#     return resized_img

# def center_crop(img, crop_size):
#     h, w = img.shape[:2]
#     if isinstance(crop_size, int):
#         crop_h = crop_w = crop_size
#     else:
#         crop_h, crop_w = crop_size
#     start_y = max((h - crop_h) // 2, 0)
#     start_x = max((w - crop_w) // 2, 0)
#     end_y = start_y + crop_h
#     end_x = start_x + crop_w
#     cropped_img = img[start_y:end_y, start_x:end_x]
#     return cropped_img

# def box_cxcywh_to_xyxy(bbox, size):
#     x_c, y_c, w, h = tuple(bbox)
#     b = [(x_c - 0.5 * w), (y_c - 0.5 * h),
#          (x_c + 0.5 * w), (y_c + 0.5 * h)]
#     b = np.ceil(np.array(b) * size).astype(np.uint)
#     return b

# def draw_bbox(frame, x1x1, x2y2, color=(255, 0, 0), alpha=0.4):
#     overlay = frame.copy()
#     x1x1 = tuple(map(int, x1x1))
#     x2y2 = tuple(map(int, x2y2))
#     cv2.rectangle(overlay, x1x1, x2y2, color, 2)
#     blended = cv2.addWeighted(overlay, alpha, frame, 1 - alpha, 0)
#     return blended

# def write_video(
#         input_path: str,
#         output_path: str,
#         frame_pred: list,
#         pixel_pred: list,
#         size: int = 320
#     ):
#     bbox = box_cxcywh_to_xyxy(pixel_pred, size)
#     x1y1, x2y2 = tuple(bbox[:2]), tuple(bbox[2:])

#     cap = cv2.VideoCapture(input_path)
#     if not cap.isOpened():
#         print("動画ファイルを開けません")
#         exit()

#     fps = cap.get(cv2.CAP_PROP_FPS)
#     w  = int(cap.get(cv2.CAP_PROP_FRAME_WIDTH))
#     h  = int(cap.get(cv2.CAP_PROP_FRAME_HEIGHT))

#     fourcc = cv2.VideoWriter_fourcc(*'mp4v')
#     out = cv2.VideoWriter(output_path, fourcc, fps / 5, (size, size), isColor=True)

#     # 分位数阈值用于颜色分类
#     low_th = np.percentile(frame_pred, 33)
#     high_th = np.percentile(frame_pred, 66)

#     cnt = 0
#     while True:
#         ret, frame = cap.read()
#         if not ret:
#             break

#         if cnt % 5 == 0:
#             frame = short_side_resize(frame, short_size=size)
#             frame = center_crop(frame, crop_size=size)

#             # 灰度化 + 转回 BGR
#             gray = cv2.cvtColor(frame, cv2.COLOR_BGR2GRAY)
#             frame = cv2.cvtColor(gray, cv2.COLOR_GRAY2BGR)

#             idx = cnt // 5
#             if idx < len(frame_pred):
#                 score = frame_pred[idx]
#                 alpha = min(0.4, score)

#                 if score > high_th:
#                     color = (0, 0, 255)  # 红色
#                     frame = draw_bbox(frame, x1y1, x2y2, color=color, alpha=alpha)
#                 elif score > low_th:
#                     color = (255, 0, 0)  # 蓝色
#                     frame = draw_bbox(frame, x1y1, x2y2, color=color, alpha=alpha)
#                 # 否则前 33%，不画框

#             out.write(frame)
#         cnt += 1

#     cap.release()
#     out.release()
#     cv2.destroyAllWindows()

# def find_by_name(video_dict: dict, video_name: str):
#     for d in video_dict['frame']['pred']:
#         if d['video_name'] == video_name:
#             frame_pred = ast.literal_eval(d['predict'])
#             break
#     for d in video_dict['pixel']['pred']:
#         if d['video_name'] == video_name:
#             pixel_pred = ast.literal_eval(d['predict'])
#             break
#     return frame_pred, pixel_pred

# def visualize(writer: ProgressWriter, dataset_root: str, video_list_path: str, result_dir: str):
#     writer.begin_progress("Visualize the frame,pixel detection result for test dataset")
#     video_root_dir = os.path.join(dataset_root, 'videos')

#     output_dir = os.path.join(result_dir, 'visualize')
#     os.makedirs(output_dir, exist_ok=True)

#     video_path_list = [os.path.join(video_root_dir, p.strip().replace('.npy', '.mp4')) for p in list(open(video_list_path))]

#     json_path = sorted(glob.glob(os.path.join(result_dir, 'stats/*_test.json')))[::-1][0]
#     with open(json_path, mode='r') as f:
#         video_dict = json.load(f)

#     find = partial(find_by_name, video_dict=video_dict)

#     writer.print("Start visualize process")
#     for video_path in tqdm.tqdm(video_path_list):
#         name = Path(video_path).name.split('.')[0]
#         frame_pred, pixel_pred = find(video_name=name)

#         write_video(video_path, os.path.join(output_dir, name + '.mp4'), frame_pred, pixel_pred)

#     writer.end_progress("Process finished")
