# Supplementary material for: Learning Fine-Grained Video Anomaly Detection from Normal Videos
Source: Sensors (Basel). 2026 Jul 7;26(13):4314. doi: 10.3390/s26134314 (PMC13364070; doi:10.3390/s26134314)
Supplement: Supplementary file 1 [file sensors-26-04314-s001.zip › sensors-4364900-Supplementary Material/Supplementary File S1 code/anomaly_detection/tools/CalcFeatureNormalize.py]

import torch
import numpy as np
import glob,os,tqdm

array=[]
for p in tqdm.tqdm(sorted(glob.glob(os.path.join("dataset/features","*","*","*.npy")))): array.append(torch.from_numpy(np.load(p)))

full_tensor=torch.stack(array)

print(f"MEAN:{full_tensor.flatten().mean()},STD:{full_tensor.flatten().std()}")
