# Supplementary material for: Learning Fine-Grained Video Anomaly Detection from Normal Videos
Source: Sensors (Basel). 2026 Jul 7;26(13):4314. doi: 10.3390/s26134314 (PMC13364070; doi:10.3390/s26134314)
Supplement: Supplementary file 1 [file sensors-26-04314-s001.zip › sensors-4364900-Supplementary Material/Supplementary File S1 code/anomaly_detection/tools/ConvertResolution.py]

import cv2
import glob,os
from pathlib import Path

input_folder='dataset/videos/UCF-Crime_Append_Orig'
output_folder='dataset/videos/UCF-Crime_Append'

for input_path in sorted(glob.glob(os.path.join(input_folder,"*","*.mp4"))):
    output_dir = os.path.join(output_folder,Path(input_path).parent.name)
    os.makedirs(output_dir,exist_ok=True)
    output_path = os.path.join(output_dir,Path(input_path).name)

    # 元動画
    cap = cv2.VideoCapture(input_path)

    # 元のFPSやコーデックを維持
    fps = cap.get(cv2.CAP_PROP_FPS)
    fourcc = cv2.VideoWriter_fourcc(*"mp4v")

    # 目標解像度
    target_width = 320
    target_height = 240

    # VideoWriter
    out = cv2.VideoWriter(output_path, fourcc, fps, (target_width, target_height))

    while True:
        ret, frame = cap.read()
        if not ret:
            break

        # リサイズ
        resized_frame = cv2.resize(frame, (target_width, target_height))

        # 書き出し
        out.write(resized_frame)

    cap.release()
    out.release()

    print(f"✅ 保存完了: {output_path}")
