# Supplementary material for: Learning Fine-Grained Video Anomaly Detection from Normal Videos
Source: Sensors (Basel). 2026 Jul 7;26(13):4314. doi: 10.3390/s26134314 (PMC13364070; doi:10.3390/s26134314)
Supplement: Supplementary file 1 [file sensors-26-04314-s001.zip › sensors-4364900-Supplementary Material/Supplementary File S1 code/anomaly_detection/tools/MakeAnnotationJson.py]

import json
from pathlib import Path
from collections import OrderedDict
import cv2
import os,glob

def get_video_info(video_path:str):
    cap=cv2.VideoCapture(video_path)
    if not cap.isOpened(): return None
    total_frames=int(cap.get(cv2.CAP_PROP_FRAME_COUNT))
    width=int(cap.get(cv2.CAP_PROP_FRAME_WIDTH))
    height=int(cap.get(cv2.CAP_PROP_FRAME_HEIGHT))
    return total_frames,height,width

annotation_csv_path="dataset/videos/UCF-Crime-Append4/WSVAD_4_video_bbox_annotations.csv"
video_data_path="dataset/videos/UCF-Crime-Append4"

json_dict=OrderedDict()
for path in sorted(glob.glob(os.path.join(video_data_path,'*','*.mp4'))):
    video_name=Path(path).name.split('.')[0]
    n_frames,height,width=get_video_info(path)
    json_dict[video_name]={}
    json_dict[video_name]['video_info']={
        'n_frames': int(n_frames),
        'height': int(height),
        'width':int(width)
    }
    json_dict[video_name]['annotation']=None

with open(annotation_csv_path,mode="r") as f:
    f.readline()
    for line in f.readlines():
        line=line.strip()
        video_name,annotation_start_frame,annotation_end_frame,bbox_x,bbox_y,bbox_w,bbox_h=line.split(',')
        if video_name in json_dict.keys():
            json_dict[video_name]['annotation']={
                'start_frame': int(annotation_start_frame),
                'end_frame': int(annotation_end_frame),
                'bbox':{
                    'x': int(bbox_x),
                    'y': int(bbox_y),
                    'w': int(bbox_w),
                    'h': int(bbox_h)
                }
            }
        else:
            print(f"{video_name} has not found")

with open('video_annotations.json',mode="w") as f:
    json.dump(json_dict,f,indent=2)
