# Supplementary material for: Learning Fine-Grained Video Anomaly Detection from Normal Videos
Source: Sensors (Basel). 2026 Jul 7;26(13):4314. doi: 10.3390/s26134314 (PMC13364070; doi:10.3390/s26134314)
Supplement: Supplementary file 1 [file sensors-26-04314-s001.zip › sensors-4364900-Supplementary Material/Supplementary File S1 code/anomaly_detection/tools/MakeFigure.py]

import matplotlib.pyplot as plt
import json,os,glob,tqdm
from pathlib import Path
import cv2
import numpy as np
import ast

def get_frame_info(video_path,frame_dict):
    for info in frame_dict['pred']:
        if info['video_name']==Path(video_path).name.split('.')[0]:
            return ast.literal_eval(info['predict'])
    return None

def get_pixel_info(video_path,pixel_dict):
    for info in pixel_dict['pred']:
        if info['video_name']==Path(video_path).name.split('.')[0]:
            return ast.literal_eval(info['predict'])
    return None

def box_cxcywh_to_xyxy(bbox,size):
    x_c, y_c, w, h = tuple(bbox)
    b = [(x_c - 0.5 * w), (y_c - 0.5 * h),
         (x_c + 0.5 * w), (y_c + 0.5 * h)]
    b = np.ceil(np.array(bbox)*size).astype(np.uint)
    return b

def get_frame(
        video_path:str,
        tgt_frame:int,
        pixel_pred:list,
        size:int=320
    ):

    bbox = box_cxcywh_to_xyxy(pixel_pred,size)
    x1y1,x2y2=tuple(bbox[:2]),tuple(bbox[2:])

    # 動画読み込み
    cap = cv2.VideoCapture(video_path)
    if not cap.isOpened():
        print("動画ファイルを開けません")
        exit()

    cnt=0
    while True:
        ret, frame = cap.read()
        if not ret or cnt==tgt_frame:
            # print(x1y1)
            # print(x2y2)
            # cv2.rectangle(frame, x1y1, x2y2, (0,0,255), 1)  # 塗り潰し
            break
        cnt+=1

    # リソース解放
    cap.release()
    
    return frame

result_path='result/normalize_1'
out_folder=os.path.join(result_path,'figures')
os.makedirs(out_folder,exist_ok=True)

json_path=sorted(glob.glob(os.path.join(result_path,'stats','*_test.json')))[::-1][0]
with open(json_path,mode='r') as f:
    json_dict=json.load(f)

frame_dict,pixel_dict=json_dict['frame'],json_dict['pixel']

visualize_video_path = sorted(glob.glob(os.path.join(result_path,'visualize','*.mp4')))

for video_path in tqdm.tqdm(visualize_video_path):
    # print(Path(video_path).name)
    # exit(0)
    frame_info=get_frame_info(video_path,frame_dict)
    pixel_info=get_pixel_info(video_path,pixel_dict)
    frame=get_frame(
        video_path,
        np.argmax(frame_info),
        pixel_pred=pixel_info
    )

    fig,axes=plt.subplots(
        2,
        1,
        figsize=(8, 8),
        gridspec_kw={'height_ratios': [3, 1]}
    )
    axes[0].axis('off')
    axes[0].imshow(frame)

    axes[1].set_xlim(0,len(frame_info)/(30/5))
    axes[1].set_ylim(0,1)
    axes[1].set_xlabel('seconds')
    axes[1].plot(np.linspace(0,len(frame_info)/(30/5),num=len(frame_info)),frame_info)
    #axes[1].axvline(np.argmax(frame_info)/(30/5),0,1,color='red')

    plt.tight_layout()
    plt.savefig(os.path.join(out_folder,f"{Path(video_path).name.split('.')[0]}.png"))
