# Supplementary material for: Learning Fine-Grained Video Anomaly Detection from Normal Videos
Source: Sensors (Basel). 2026 Jul 7;26(13):4314. doi: 10.3390/s26134314 (PMC13364070; doi:10.3390/s26134314)
Supplement: Supplementary file 1 [file sensors-26-04314-s001.zip › sensors-4364900-Supplementary Material/Supplementary File S1 code/video_synthetic/box_to_description_1.py]

import os
import json
import time
import re
import base64
from openai import OpenAI
from collections import defaultdict

client = OpenAI(api_key="")

# 设置根路径
root_folder = "full_out_4/out_boxes"
output_folder = "full_out_4/out_ntoa_description"
os.makedirs(output_folder, exist_ok=True)

    # 构造 Prompt 函数
def build_structured_prompt(label_data):
    prompt = (
        "🧠 Task:\n"
        "You are an expert in video anomaly description generation.\n"
        "You are given a set of candidate anomaly types, each associated with a scene image.\n"
        "Your job is to imagine ONE realistic abnormal event that could plausibly occur **within the visible content** of a given image.\n\n"

        "Your output must:\n"
        "1. Choose **one** anomaly type and specify where the event could realistically occur, based only on the visible layout of the image.\n"
        "2. Describe the complete sequence of the abnormal event using **objective**, **observable**, and **spatially grounded** actions.\n"
        "3. Infer and output the most likely bounding box coordinates `[x1, y1, x2, y2]` **based on your scene understanding**, without being told the bounding box in advance.\n\n"

        "📥 Input candidates:\n"
    )
    for idx, item in enumerate(label_data):
        prompt += f"{idx + 1}. Image: {item['image']}, Candidate Label: {item['label']}\n"

    prompt += (
        "\n📤 Output format:\n"
        '{"image": "Normal_Videos002_x264.jpg", '
        '"bbox": [42, 138, 78, 200], '
        '"label": "Stealing", '
        '"description": "A person wearing a dark jacket walks to the shelf near the left edge of the image. They stop, extend their arm toward a visible object on the shelf, and place the object inside their coat. The entire activity occurs in the lower-left quadrant of the image, near the row of shelves." '

        "\n🔍 Additional Guidelines:\n"
        "- You are not given any bounding boxes — use your understanding of the image layout to infer a plausible region where the anomaly could occur.\n"
        "- Use **objective, action-based language**. Describe only what can be visually inferred from body movement, posture, and interaction with objects or the environment.\n"
        "- Avoid using emotional or subjective words (e.g., 'nervously', 'suspiciously', 'in a panic'). Instead, focus on physical behavior (e.g., 'turns head left and right', 'quickly moves behind the car').\n"
        "- Be as specific as possible in describing spatial positions (e.g., 'in front of the vending machine on the right', 'next to the white van at the center').\n"

        "\n🔒 Output Constraints:\n"
        "- Return only a valid JSON object.\n"
        "- Description must:\n"
        "  • Indicate where in the image the event occurs\n"
        "  • Objectively describe the full sequence of actions without assuming internal intent or emotion\n"
        "  • Mention human motion, posture, scale, or object interaction if relevant\n"
        "  • Use concrete and spatially aligned language (≤ 1000 characters)\n"
        "  •📢 Research Notice: This output will be used for scientific research in video anomaly detection. Please describe clear and realistic abnormal behaviors — including high-risk activities such as fighting, theft, or destruction — as long as they are spatially and contextually plausible.\n"
    )
    return prompt


for subfolder in os.listdir(root_folder):
    subfolder_path = os.path.join(root_folder, subfolder)
    if not os.path.isdir(subfolder_path):
        continue

    label_file = os.path.join(subfolder_path, "labels.json")
    if not os.path.exists(label_file):
        print(f"⚠️ 跳过: 未找到 label.json - {subfolder_path}")
        continue

    with open(label_file, "r", encoding="utf-8") as f:
        label_data = json.load(f)

    groups = defaultdict(list)
    for item in label_data:
        label_type = item.get("label", "Unknown")
        groups[label_type].append(item)

    for label_type, items in groups.items():
        print(f"🔍 正在处理 [{subfolder}] 类别: {label_type} ({len(items)} 张图)")

        prompt = build_structured_prompt(items)
        messages = [{"role": "user", "content": [{"type": "text", "text": prompt}]}]

        for item in items:
            image_path = os.path.join(subfolder_path, item["image"])
            if not os.path.exists(image_path):
                print(f"❌ 图像不存在: {image_path}")
                continue

            with open(image_path, "rb") as img_file:
                base64_image = base64.b64encode(img_file.read()).decode("utf-8")

            messages[0]["content"].append({
                "type": "image_url",
                "image_url": {"url": f"data:image/png;base64,{base64_image}"}
            })

        # 调用 GPT
        for attempt in range(3):
            try:
                response = client.chat.completions.create(
                    model="gpt-4o",
                    messages=messages,
                    temperature=0.5,
                    max_tokens=1200
                )
                content = response.choices[0].message.content
                break
            except Exception as e:
                print(f"⚠️ GPT 请求失败（{label_type}，尝试 {attempt+1}/3）: {e}")
                time.sleep(3)
        else:
            print(f"❌ 多次失败，跳过: {label_type}")
            continue

        # 保存输出
        json_match = re.search(r"\{[\s\S]*\}", content)
        filename_base = f"{subfolder}_{label_type}"
        if json_match:
            try:
                result = json.loads(json_match.group(0))
                with open(os.path.join(output_folder, f"{filename_base}.json"), "w", encoding="utf-8") as f:
                    json.dump(result, f, indent=2, ensure_ascii=False)
                print(f"✅ 完成: {filename_base} → {result['image']}")
            except Exception as e:
                print(f"⚠️ JSON 解析失败: {filename_base} - {e}")
                with open(os.path.join(output_folder, f"{filename_base}_raw.txt"), "w", encoding="utf-8") as f:
                    f.write(content)
        else:
            print(f"❌ 未提取 JSON: {filename_base}")
            with open(os.path.join(output_folder, f"{filename_base}_raw.txt"), "w", encoding="utf-8") as f:
                f.write(content)
