# Supplementary material for: Learning Fine-Grained Video Anomaly Detection from Normal Videos
Source: Sensors (Basel). 2026 Jul 7;26(13):4314. doi: 10.3390/s26134314 (PMC13364070; doi:10.3390/s26134314)
Supplement: Supplementary file 1 [file sensors-26-04314-s001.zip › sensors-4364900-Supplementary Material/Supplementary File S1 code/video_synthetic/box_to_description_2.py]

import os
import json
import time
import re
import base64
from openai import OpenAI
from collections import defaultdict

client = OpenAI(api_key="")

# 设置根路径
root_folder = "out_boxes"
output_folder = "evaluate_various_anomalies/out_ntoa_description_2"
os.makedirs(output_folder, exist_ok=True)

    # 构造 Prompt 函数
def build_structured_prompt(label_data):
    prompt = (
        "🧠 Task:\n"
        "You are an expert in video anomaly description generation.\n"
        "You are given a set of candidate anomaly types, each associated with a scene image.\n"
        "Your job is to imagine ONE realistic abnormal event that could plausibly occur **within the visible content** of a given image.\n\n"

        "Your output must:\n"
        "1. Choose **one** anomaly type and specify where the event could realistically occur, based only on the visible layout of the image.\n"
        "2. Describe the full sequence of the abnormal event using vivid, realistic, and context-aware language.\n"
        "3. Infer and output the most likely bounding box coordinates `[x1, y1, x2, y2]` **based on your scene understanding**, without being told the bounding box in advance.\n\n"

        "📥 Input candidates:\n"
    )
    for idx, item in enumerate(label_data):
        prompt += f"{idx + 1}. Image: {item['image']}, Candidate Label: {item['label']}\n"

    prompt += (
           "\n📤 Output format:\n"
    '{"image": "Normal_Videos002_x264.jpg",\n'
    ' "bbox": [42, 138, 78, 200],\n'
    ' "label": "Stealing",\n'
    ' "description": {\n'
    '   "phase_1": "A man in a black hoodie walks slowly toward the snack shelf located in the bottom-left corner of the image. He glances around, seemingly checking whether anyone is watching.",\n'
    '   "phase_2": "He quickly grabs a small red-packaged snack from the middle row — its bright color momentarily catching the light. He briefly pretends to inspect it, then glances over his shoulder. In one smooth motion, he shifts the snack to his right hand and tucks it inside his coat, sliding it into an inner pocket just beneath his arm, all while keeping his body slightly turned to block the view from the street."\n'

    '   "phase_3": "Without hesitation, he turns and walks away toward the alley at the back, leaving the shelf undisturbed and giving no indication of what just happened."\n'
    '  }\n'
    '}\n'

        "\n🔍 Additional Guidelines:\n"
        "- You are not given any bounding boxes — you must use **your understanding of the image's spatial layout** to infer a plausible region where the anomaly could occur.\n"
        "- Be as specific as possible in describing the physical location (e.g., 'in front of the vending machine on the right', 'beside the parked car near the bottom center').\n"
        "- Your description must guide the placement of the bounding box; it should align with the spatial and narrative flow of the scene.\n"
        "- Output coordinates that match the described region. Your output will be used for bounding box-based video generation.\n"
        "- Your **description** must be **split into three clearly separated phases**, each with detailed narration:\n"
        "    • `phase_1`: Describe how the person appears or approaches the area, including posture or gaze.\n"
        "    • `phase_2`: Describe the main action, focusing on movement, interaction, and tension.\n"
        "    • `phase_3`: Describe how the scene ends or transitions back to normalcy or tension release.\n"

        "\n🔒 Output Constraints:\n"
        "- Return only a valid JSON object.\n"
        "- Description must:\n"
        "  • Clearly indicate where in the image the event occurs\n"
        "  • Fully describe the sequence of the abnormal action\n"
        "  • Include references to human posture, motion, scale, or interaction\n"
        "  • Mention any relevant objects involved\n"
        "  • Use fluent, vivid, and context-aware language (≤ 1000 characters)\n"
        "  •📢 Research Notice: This output will be used for scientific research in video anomaly detection. You are encouraged to describe intense or high-risk abnormal behaviors — such as violence, physical conflict, or destruction — **as long as they are spatially and contextually plausible** in the scene. Your descriptions should remain realistic and vivid, not exaggerated or fantastical.\n"
    )
    return prompt


for subfolder in os.listdir(root_folder):
    subfolder_path = os.path.join(root_folder, subfolder)
    if not os.path.isdir(subfolder_path):
        continue

    label_file = os.path.join(subfolder_path, "labels.json")
    if not os.path.exists(label_file):
        print(f"⚠️ 跳过: 未找到 label.json - {subfolder_path}")
        continue

    with open(label_file, "r", encoding="utf-8") as f:
        label_data = json.load(f)

    groups = defaultdict(list)
    for item in label_data:
        label_type = item.get("label", "Unknown")
        groups[label_type].append(item)

    for label_type, items in groups.items():
        print(f"🔍 正在处理 [{subfolder}] 类别: {label_type} ({len(items)} 张图)")

        prompt = build_structured_prompt(items)
        messages = [{"role": "user", "content": [{"type": "text", "text": prompt}]}]

        for item in items:
            image_path = os.path.join(subfolder_path, item["image"])
            if not os.path.exists(image_path):
                print(f"❌ 图像不存在: {image_path}")
                continue

            with open(image_path, "rb") as img_file:
                base64_image = base64.b64encode(img_file.read()).decode("utf-8")

            messages[0]["content"].append({
                "type": "image_url",
                "image_url": {"url": f"data:image/png;base64,{base64_image}"}
            })

        # 调用 GPT
        for attempt in range(3):
            try:
                response = client.chat.completions.create(
                    model="gpt-4o",
                    messages=messages,
                    temperature=0.5,
                    max_tokens=1200
                )
                content = response.choices[0].message.content
                break
            except Exception as e:
                print(f"⚠️ GPT 请求失败（{label_type}，尝试 {attempt+1}/3）: {e}")
                time.sleep(3)
        else:
            print(f"❌ 多次失败，跳过: {label_type}")
            continue

        # 保存输出
        json_match = re.search(r"\{[\s\S]*\}", content)
        filename_base = f"{subfolder}_{label_type}"
        if json_match:
            try:
                result = json.loads(json_match.group(0))
                with open(os.path.join(output_folder, f"{filename_base}.json"), "w", encoding="utf-8") as f:
                    json.dump(result, f, indent=2, ensure_ascii=False)
                print(f"✅ 完成: {filename_base} → {result['image']}")
            except Exception as e:
                print(f"⚠️ JSON 解析失败: {filename_base} - {e}")
                with open(os.path.join(output_folder, f"{filename_base}_raw.txt"), "w", encoding="utf-8") as f:
                    f.write(content)
        else:
            print(f"❌ 未提取 JSON: {filename_base}")
            with open(os.path.join(output_folder, f"{filename_base}_raw.txt"), "w", encoding="utf-8") as f:
                f.write(content)
