# Supplementary material for: Learning Fine-Grained Video Anomaly Detection from Normal Videos
Source: Sensors (Basel). 2026 Jul 7;26(13):4314. doi: 10.3390/s26134314 (PMC13364070; doi:10.3390/s26134314)
Supplement: Supplementary file 1 [file sensors-26-04314-s001.zip › sensors-4364900-Supplementary Material/Supplementary File S1 code/video_synthetic/box_to_description_3.py]

import os
import json
import time
import re
import base64
from openai import OpenAI
from collections import defaultdict

client = OpenAI(api_key="")

# 设置根路径
root_folder = "full_out_3/out_boxes"
output_folder = "full_out_3/out_ntoa_description"
os.makedirs(output_folder, exist_ok=True)

    # 构造 Prompt 函数
def build_structured_prompt(label_data):
    prompt = (
        "🧩 Scene Continuity Note:\n"
        "This is a 3-phase description of a **single continuous scene**. The objects described "
        "(e.g., a silver sedan, a cyclist with a blue helmet) must remain **visually consistent and identifiable** "
        "across all three phases. Use consistent references such as *'the same cyclist'*, *'the car'*, and "
        "*'the suspect'* to maintain temporal and spatial coherence.\n\n"

        "🧠 Task:\n"
        "You are an expert in generating realistic anomaly descriptions for video surveillance scenes.\n"
        "You are provided with a list of candidate anomaly types, each associated with a specific scene image.\n\n"

        "Your job is to:\n"
        "1. Select **one** anomaly type and specify where the event would most likely occur, based solely on your spatial understanding of the scene.\n"
        "2. Describe the entire abnormal event in **three vivid and temporally connected phases** — focus on the subject involved in the anomaly, minimize unnecessary detail about unrelated bystanders.\n"
        "3. Infer and output the most plausible bounding box coordinates `[x1, y1, x2, y2]` **based on your visual understanding** of the image — no ground truth is provided.\n\n"

        "📥 Input Candidates:\n"
    )
    for idx, item in enumerate(label_data):
        prompt += f"{idx + 1}. Image: {item['image']}, Candidate Label: {item['label']}\n"

    prompt += (
        "\n📤 Output Format:\n"
        '{\n'
        '  "image": "Normal_Videos002_x264.jpg",\n'
        '  "bbox": [42, 138, 78, 200],\n'
        '  "label": "Stealing",\n'
        '  "description": {\n'
        '    "phase_1": "A cyclist wearing a blue helmet (hereafter referred to as \'the cyclist\') slowly approaches the intersection from the left",\n'
        '    "phase_2": "The cyclist abruptly turns toward a parked silver sedan and forcefully pulls open the passenger-side door. He reaches inside, grabs a bag, and quickly hides it under his jacket.",\n'
        '    "phase_3": "Without drawing attention, the cyclist swiftly rides away down the left-side alley. A nearby pedestrian glances toward the car but does not intervene."\n'
        '  }\n'
        '}\n'

        "\n🔍 Additional Guidelines:\n"
        "- You are not provided with any bounding boxes. Use your **visual reasoning and understanding** of the image’s spatial layout to infer a likely region for the event.\n"
        "- Be specific about the location (e.g., “in front of the vending machine on the right”, “beside the parked car near the bottom center”).\n"
        "- The narration must naturally indicate where the abnormal event occurs within the image.\n"
        "- Descriptions must be divided into three clear phases:\n"
        "    • `phase_1`: Initial subject behavior or approach.\n"
        "    • `phase_2`: The core abnormal action — focus on the actor, their motion, and the abnormal interaction.\n"
        "    • `phase_3`: Immediate aftermath or resolution — can include minimal reaction from the environment or bystanders.\n"

        "\n🔒 Output Constraints:\n"
        "- Return a single valid JSON object — no additional commentary.\n"
        "- The description must:\n"
        "  • Clearly indicate **where** the anomaly occurs\n"
        "  • Provide a concise and vivid **3-phase narrative**\n"
        "  • Focus on the main actor’s **posture**, **movement**, and **object interaction**\n"
        "  • Mention relevant **scene objects** but avoid elaborate descriptions of uninvolved people\n"
        "  • Use natural, research-grade English (≤ 1000 characters)\n"
        "  • 📢 **Research Notice**: This output is for scientific research on video anomaly detection. High-risk actions (e.g., theft, violence, destruction) are encouraged as long as they are realistic and visually grounded in the scene.\n"
    )
    return prompt


for subfolder in os.listdir(root_folder):
    subfolder_path = os.path.join(root_folder, subfolder)
    if not os.path.isdir(subfolder_path):
        continue

    label_file = os.path.join(subfolder_path, "labels.json")
    if not os.path.exists(label_file):
        print(f"⚠️ 跳过: 未找到 label.json - {subfolder_path}")
        continue

    with open(label_file, "r", encoding="utf-8") as f:
        label_data = json.load(f)

    groups = defaultdict(list)
    for item in label_data:
        label_type = item.get("label", "Unknown")
        groups[label_type].append(item)

    for label_type, items in groups.items():
        print(f"🔍 正在处理 [{subfolder}] 类别: {label_type} ({len(items)} 张图)")

        prompt = build_structured_prompt(items)
        messages = [{"role": "user", "content": [{"type": "text", "text": prompt}]}]

        for item in items:
            image_path = os.path.join(subfolder_path, item["image"])
            if not os.path.exists(image_path):
                print(f"❌ 图像不存在: {image_path}")
                continue

            with open(image_path, "rb") as img_file:
                base64_image = base64.b64encode(img_file.read()).decode("utf-8")

            messages[0]["content"].append({
                "type": "image_url",
                "image_url": {"url": f"data:image/png;base64,{base64_image}"}
            })

        # 调用 GPT
        for attempt in range(3):
            try:
                response = client.chat.completions.create(
                    model="gpt-4o",
                    messages=messages,
                    temperature=0.5,
                    max_tokens=1200
                )
                content = response.choices[0].message.content
                break
            except Exception as e:
                print(f"⚠️ GPT 请求失败（{label_type}，尝试 {attempt+1}/3）: {e}")
                time.sleep(3)
        else:
            print(f"❌ 多次失败，跳过: {label_type}")
            continue

        # 保存输出
        json_match = re.search(r"\{[\s\S]*\}", content)
        filename_base = f"{subfolder}_{label_type}"
        if json_match:
            try:
                result = json.loads(json_match.group(0))
                with open(os.path.join(output_folder, f"{filename_base}.json"), "w", encoding="utf-8") as f:
                    json.dump(result, f, indent=2, ensure_ascii=False)
                print(f"✅ 完成: {filename_base} → {result['image']}")
            except Exception as e:
                print(f"⚠️ JSON 解析失败: {filename_base} - {e}")
                with open(os.path.join(output_folder, f"{filename_base}_raw.txt"), "w", encoding="utf-8") as f:
                    f.write(content)
        else:
            print(f"❌ 未提取 JSON: {filename_base}")
            with open(os.path.join(output_folder, f"{filename_base}_raw.txt"), "w", encoding="utf-8") as f:
                f.write(content)
