# Supplementary material for: Learning Fine-Grained Video Anomaly Detection from Normal Videos
Source: Sensors (Basel). 2026 Jul 7;26(13):4314. doi: 10.3390/s26134314 (PMC13364070; doi:10.3390/s26134314)
Supplement: Supplementary file 1 [file sensors-26-04314-s001.zip › sensors-4364900-Supplementary Material/Supplementary File S1 code/video_synthetic/extract_normal_frame_1.py]

import cv2
import os
import random
import json

# === 配置路径 ===
input_video_dir = "/mnt/d/UCFCrime/UCFCrime/train/normal"      # 原视频所在文件夹
output_root_dir = "full_out_3/original_frame"          # 主输出文件夹
output_image_dir = os.path.join(output_root_dir, "images")     # 图像保存子文件夹
output_frame_dir = os.path.join(output_root_dir, "frames")     # 帧数信息子文件夹
video_exts = [".mp4", ".avi", ".mov"]                          # 支持的视频扩展名

# === 创建输出文件夹 ===
os.makedirs(output_image_dir, exist_ok=True)
os.makedirs(output_frame_dir, exist_ok=True)


# === 遍历视频文件夹 ===
for filename in os.listdir(input_video_dir):
    if not any(filename.lower().endswith(ext) for ext in video_exts):
        continue  # 跳过非视频文件

    video_path = os.path.join(input_video_dir, filename)
    cap = cv2.VideoCapture(video_path)

    if not cap.isOpened():
        print(f"❌ 无法打开视频: {filename}")
        continue

    frame_count = int(cap.get(cv2.CAP_PROP_FRAME_COUNT))
    if frame_count == 0:
        print(f"⚠️ 视频为空: {filename}")
        cap.release()
        continue

    random_frame_idx = random.randint(0, frame_count - 1)
    cap.set(cv2.CAP_PROP_POS_FRAMES, random_frame_idx)

    success, frame = cap.read()
    cap.release()

    if not success:
        print(f"⚠️ 无法读取第 {random_frame_idx} 帧: {filename}")
        continue

    # 构造基本文件名
    base_name = os.path.splitext(filename)[0]
    
    # 保存图像
    image_path = os.path.join(output_image_dir, base_name + ".jpg")
    json_path = os.path.join(output_frame_dir, base_name + ".json")

    cv2.imwrite(image_path, frame)

    with open(json_path, "w", encoding="utf-8") as f:
        json.dump({
            "frame": random_frame_idx,
            "total_frames": frame_count,
            "video_name": filename
        }, f, ensure_ascii=False, indent=2)

    print(f"✅ 已保存图像: {image_path} 和帧信息: {json_path}")
