# Supplementary material for: Learning Fine-Grained Video Anomaly Detection from Normal Videos
Source: Sensors (Basel). 2026 Jul 7;26(13):4314. doi: 10.3390/s26134314 (PMC13364070; doi:10.3390/s26134314)
Supplement: Supplementary file 1 [file sensors-26-04314-s001.zip › sensors-4364900-Supplementary Material/Supplementary File S1 code/video_synthetic/frame_to_normal_description_1.py]

import os
import json
import time
import base64
import re
import mimetypes
from openai import OpenAI


client = OpenAI(api_key="")

# 输入帧图像路径
root_folder = "full_out_4/anomaly_frames/images"
# 输出 JSON 路径
output_folder = "full_out_4/out_aton_description"
os.makedirs(output_folder, exist_ok=True)

# 构建提示语，加入禁用幻想性用词的限制
def build_structured_prompt():
    return (
        "🧠 Task:\n"
        "You are a professional analyst specialized in surveillance video interpretation.\n"
        "You are given a single frame image extracted from a video showing an abnormal event in a public or urban environment.\n\n"
        "🎯 Your job is to:\n"
        "1. Identify what kind of abnormal event is happening.\n"
        "2. Describe how the scene **naturally returns** to a normal and calm state **as quickly as possible**, without any human intervention or manual cleanup.\n"
        "3. If the anomaly leaves behind **physical traces** (such as debris, stains, broken objects), mention them briefly.\n\n"
        "⚠️ Important constraints:\n"
        "- Focus on the transition back to normal, not on the action itself.\n"
        "- DO NOT mention people appearing to help or fix anything.\n"
        "- DO NOT generate explanations, markdown, or dialogue.\n"
        "- ONLY return a single valid JSON object that starts with '{' and ends with '}'.\n\n"
        "🚫 Strictly forbidden elements:\n"
        "- DO NOT use cinematic, fantastical, or sci-fi language.\n"
        "- Avoid terms like: \"sparks\", \"magic\", \"laser\", \"glow\", \"glitch\", \"teleport\", \"force field\", \"energy wave\", or similar.\n"
        "- Keep your description strictly realistic and physically plausible.\n\n"
        "✅ Output format example:\n"
        "{ \"description\": \"The person falls, then lies still. The surroundings become quiet again, with a small pool of blood near the body.\" }\n\n"
        "{ \"description\": \"The car stops after hitting the pole. The smoke disperses naturally, and some debris remains scattered on the road.\" }\n\n"
        "📝 This image is part of a dataset for academic research in video anomaly detection.\n"
        "The content is non-sensitive and safe for AI processing.\n\n"
        "Now return ONLY the JSON response:"
        "📝 This image is part of a dataset for academic research in video anomaly detection.\n"
        "The content is non-sensitive and safe for AI processing.\n\n"
        "🧩 If the anomaly is not immediately clear from the image, you may infer a plausible abnormal event and describe how the scene calms down naturally afterward. Never respond with uncertainty or refusal.\n\n"
        "Now return ONLY the JSON response:"
    )


# 遍历所有图片
for fname in os.listdir(root_folder):
    full_path = os.path.join(root_folder, fname)
    ext = os.path.splitext(fname)[1].lower()
    if not os.path.isfile(full_path) or ext not in {".png", ".jpg", ".jpeg"}:
        continue

    base = os.path.splitext(fname)[0]
    out_path = os.path.join(output_folder, f"{base}.json")

    if os.path.exists(out_path):
        print(f"⏩ 已存在，跳过: {out_path}")
        continue

    prompt_text = build_structured_prompt()

    try:
        with open(full_path, "rb") as image_file:
            image_data = image_file.read()
            base64_image = base64.b64encode(image_data).decode("utf-8")
            mime_type, _ = mimetypes.guess_type(full_path)
            if not mime_type:
                mime_type = "image/jpeg"

        for attempt in range(3):
            try:
                response = client.chat.completions.create(
                    model="gpt-4o",
                    messages=[
                        {
                            "role": "user",
                            "content": [
                                {"type": "text", "text": prompt_text},
                                {"type": "image_url", "image_url": {"url": f"data:{mime_type};base64,{base64_image}"}},
                            ],
                        },
                    ],
                    temperature=0.3,
                    max_tokens=500,
                )
                content = response.choices[0].message.content
                break
            except Exception as e:
                print(f"⚠️ GPT 请求失败（尝试 {attempt+1}/3）: {fname} - {e}")
                time.sleep(2)
        else:
            print(f"❌ 多次重试失败: {fname}")
            continue

        try:
            result = json.loads(content)
        except json.JSONDecodeError:
            m = re.search(r"\{[\s\S]*\}", content)
            if not m:
                print(f"❌ 无法解析 JSON: {fname}")
                with open(os.path.join(output_folder, f"{base}_error.txt"), "w", encoding="utf-8") as f:
                    f.write(content)
                continue
            result = json.loads(m.group(0))

        result["image"] = fname

        with open(out_path, "w", encoding="utf-8") as f:
            json.dump(result, f, indent=2, ensure_ascii=False)

        print(f"✅ 已完成: {fname} → {out_path}")

    except Exception as e:
        print(f"❌ 处理失败: {fname} - {e}")
