# Supplementary material for: Learning Fine-Grained Video Anomaly Detection from Normal Videos
Source: Sensors (Basel). 2026 Jul 7;26(13):4314. doi: 10.3390/s26134314 (PMC13364070; doi:10.3390/s26134314)
Supplement: Supplementary file 1 [file sensors-26-04314-s001.zip › sensors-4364900-Supplementary Material/Supplementary File S1 code/video_synthetic/frame_to_point_1.py]

import os
import base64
import json
import re
from openai import OpenAI

import random  # 加入随机模块

# === 配置区 ===
client = OpenAI(api_key="")
input_folder = "full_out_4/original_frame/images"
output_folder = "full_out_4/out_points"
os.makedirs(output_folder, exist_ok=True)

# === prompt ===
prompt = """
Your task is to analyze the scene and place up to 5 red dots on realistic, grounded, and accessible areas (such as sidewalks, intersections, or building entrances) where an abnormal event could plausibly occur based on the visual context. You are given a real-world image. Return up to 5 valid JSON items in a list format ([{"label": ..., "coordinate": [...]}, ...]), each with one red dot indicating a plausible abnormal event location.

You may still choose from the full anomaly event list below, but prioritize these types when possible.

Full list of anomaly events (UCF-Crime 13 categories):
[Arson, Assault, Burglary, Explosion, Fighting, Road Accident, Robbery, Shooting, Shoplifting, Stealing, Vandalism, Abuse]

- "Normal" may be used if no abnormal behavior is plausible in the current scene, but only if truly appropriate.
- Avoid selecting "Normal" unless you're confident there are no reasonable abnormal locations.

Output Format (valid JSON list):
[
  {
    "label": "Fighting",
    "coordinate": [x, y]
  },
  {
    "label": "Explosion",
    "coordinate": [x, y]
  }
]

Important Constraints:
- For human-involved events (e.g., Robbery, Shoplifting, Assault, Abuse), red dots must be placed in areas where people can reasonably appear (e.g., street level, rooms, open doors).
- For non-human-visible events (e.g., Explosion, Arson), red dots can be placed on parked vehicles, trash bins, alleys, or areas that can explode or catch fire.
- **Explosions can also plausibly occur on streets or inside/outside buildings.**
- Avoid unreachable or implausible regions (e.g., sky, rooftop, distant mountains).
- If no plausible location is found for a red dot based on the event type and visual context, do not include it in the JSON output. Only return a valid JSON list with 0 to 5 items depending on suitability.
"""


# === 主处理逻辑 ===
filenames = [
    f for f in os.listdir(input_folder)
    if f.lower().endswith((".jpg", ".jpeg", ".png"))
]
random.shuffle(filenames)  # 打乱顺序

for filename in filenames:
    image_path = os.path.join(input_folder, filename)
    print(f"📷 正在处理图像: {filename}")

    with open(image_path, "rb") as img_f:
        image_data = base64.b64encode(img_f.read()).decode("utf-8")

    try:
        response = client.chat.completions.create(
            model="gpt-4o",
            messages=[
                {
                    "role": "user",
                    "content": [
                        {"type": "text", "text": prompt},
                        {"type": "image_url", "image_url": {"url": f"data:image/jpeg;base64,{image_data}"}}
                    ]
                }
            ],
            max_tokens=800,
            temperature=0.3,
        )

        result = response.choices[0].message.content

        # 尝试提取 JSON（找出最外层的 [...json list...] 结构）
        match = re.search(r"\[\s*{.*?}\s*]", result, re.DOTALL)
        output_json_path = os.path.join(output_folder, os.path.splitext(filename)[0] + ".json")

        if match:
            json_str = match.group(0)
            parsed = json.loads(json_str)
            with open(output_json_path, "w") as f:
                json.dump(parsed, f, indent=2)
            print(f"✅ 已保存 JSON: {output_json_path}")
        else:
            # fallback
            fallback_txt = output_json_path.replace(".json", ".txt")
            with open(fallback_txt, "w") as f:
                f.write(result)
            print(f"⚠️ 非标准 JSON，已保存原始内容为 TXT: {fallback_txt}")

    except Exception as e:
        print(f"❌ 处理失败: {filename} - 错误: {str(e)}")
