# Supplementary material for: Learning Fine-Grained Video Anomaly Detection from Normal Videos
Source: Sensors (Basel). 2026 Jul 7;26(13):4314. doi: 10.3390/s26134314 (PMC13364070; doi:10.3390/s26134314)
Supplement: Supplementary file 1 [file sensors-26-04314-s001.zip › sensors-4364900-Supplementary Material/Supplementary File S1 code/video_synthetic/ntoa_description_to_video_1.py]

import os
import json
import time
import base64
import requests
import re
from runwayml import RunwayML

# === 设置路径 ===
API_KEY = ""
description_folder = "full_out_4/out_ntoa_description"
image_folder = "full_out_4/original_frame/images"
output_folder = "full_out_4/out_anomaly_video"
os.makedirs(output_folder, exist_ok=True)

client = RunwayML(api_key=API_KEY)

# === 遍历所有 JSON 文件 ===
for json_file in os.listdir(description_folder):
    if not json_file.endswith(".json"):
        continue

    json_path = os.path.join(description_folder, json_file)

    try:
        with open(json_path, "r", encoding="utf-8") as f:
            data = json.load(f)

        # ✅ 使用 JSON 文件名提取图像名
        # ✅ 从文件名中去除最后一段（如 _Robbery）来还原图像名
        json_name_wo_ext = os.path.splitext(json_file)[0]
        parts = json_name_wo_ext.split("_")
        if len(parts) < 2:
            print(f"⚠️ 文件名不符合预期格式：{json_file}")
            continue
        image_basename = "_".join(parts[:-1])  # e.g., Normal_Videos001_x264


        prompt_text = data.get("description", "").strip()
        if not prompt_text:
            print(f"⚠️ 缺少 description 字段：{json_file}")
            continue

        # 搜索对应图片文件（.png或.jpg）
        image_path = None
        for ext in [".png", ".jpg"]:
            candidate_path = os.path.join(image_folder, image_basename + ext)
            if os.path.exists(candidate_path):
                image_path = candidate_path
                break

        if not image_path:
            print(f"❌ 找不到图像：{image_basename}.jpg/png")
            continue

        output_path = os.path.join(output_folder, json_name_wo_ext + ".mp4")
        if os.path.exists(output_path):
            print(f"✅ 已存在：{output_path}")
            continue

        with open(image_path, "rb") as f:
            base64_image = base64.b64encode(f.read()).decode("utf-8")

        ext = os.path.splitext(image_path)[-1].lower()
        mime_type = "jpeg" if ext == ".jpg" else "png"
        prompt_image = f"data:image/{mime_type};base64,{base64_image}"

        print(f"\n🚀 正在生成视频：{json_name_wo_ext}")
        print(f"📝 描述：{prompt_text}")

        task = client.image_to_video.create(
            model='gen4_turbo',
            prompt_image=prompt_image,
            prompt_text=prompt_text,
            ratio='1280:720',
            duration=10,
        )
        task_id = task.id

        while True:
            task = client.tasks.retrieve(task_id)
            print(f"⏳ 当前状态：{task.status}")
            if task.status in ["SUCCEEDED", "FAILED", "CANCELED"]:
                break
            time.sleep(5)

        if task.status == "SUCCEEDED":
            output = task.output
            if isinstance(output, str):
                video_url = output
            elif isinstance(output, list) and isinstance(output[0], str):
                video_url = output[0]
            elif isinstance(output, dict) and "video" in output:
                video_url = output["video"]
            elif isinstance(output, list) and isinstance(output[0], dict) and "video" in output[0]:
                video_url = output[0]["video"]
            else:
                raise ValueError("❌ 无法识别输出格式")

            print("📥 下载视频...")
            video_data = requests.get(video_url).content
            with open(output_path, "wb") as f:
                f.write(video_data)
            print(f"✅ 成功保存：{output_path}")

        else:
            print(f"❌ 生成失败：{task.error}")

    except Exception as e:
        print(f"❗ 错误处理文件 {json_file}：{e}")
