# Supplementary material for: Learning Fine-Grained Video Anomaly Detection from Normal Videos
Source: Sensors (Basel). 2026 Jul 7;26(13):4314. doi: 10.3390/s26134314 (PMC13364070; doi:10.3390/s26134314)
Supplement: Supplementary file 1 [file sensors-26-04314-s001.zip › sensors-4364900-Supplementary Material/Supplementary File S1 code/video_synthetic/point_to_box_1.py]

import os
import json
import numpy as np
from PIL import Image, ImageDraw

# === 路径配置 ===
input_frame_folder = "full_out_4/original_frame/images"      # 原始图像帧所在路径
input_label_folder = "full_out_4/out_points"           # GPT输出的坐标JSON路径
output_base_folder = "full_out_4/out_boxes"            # 输出保存路径

# === 安全检查：确保路径存在 ===
if not os.path.exists(input_label_folder):
    raise FileNotFoundError(f"❌ 标签文件夹不存在: {input_label_folder}")
if not os.path.exists(input_frame_folder):
    raise FileNotFoundError(f"❌ 图像文件夹不存在: {input_frame_folder}")
os.makedirs(output_base_folder, exist_ok=True)

# === 生成高斯分布的红框函数 ===
def generate_gaussian_boxes(center_x, center_y, img_width, img_height, count=5):
    boxes = []
    for _ in range(count):
        w = max(10, min(int(np.random.normal(90, 50)), img_width // 2))
        h = max(10, min(int(np.random.normal(90, 50)), img_height // 2))
        dx = int(np.random.normal(0, w // 4))
        dy = int(np.random.normal(0, h // 4))

        cx = min(max(center_x + dx, 0), img_width - 1)
        cy = min(max(center_y + dy, 0), img_height - 1)

        x1 = max(0, cx - w // 2)
        y1 = max(0, cy - h // 2)
        x2 = min(img_width, cx + w // 2)
        y2 = min(img_height, cy + h // 2)

        boxes.append([x1, y1, x2, y2])
    return boxes

# === 主处理逻辑 ===
for label_filename in os.listdir(input_label_folder):
    if not label_filename.lower().endswith(".json"):
        continue

    image_id = os.path.splitext(label_filename)[0]
    image_path = os.path.join(input_frame_folder, image_id + ".jpg")
    label_path = os.path.join(input_label_folder, label_filename)

    if not os.path.exists(image_path):
        print(f"⚠️ 找不到图像文件: {image_path}")
        continue

    # 加载 JSON 标签
    with open(label_path, "r") as f:
        try:
            data = json.load(f)
        except json.JSONDecodeError:
            print(f"⚠️ 无法解析 JSON 内容: {label_path}")
            continue

    if not isinstance(data, list):
        print(f"⚠️ 标签格式错误（非列表）: {label_path}")
        continue

    valid_items = [item for item in data if isinstance(item, dict) and "label" in item and "coordinate" in item]
    if not valid_items:
        print(f"⚠️ 未找到有效坐标，跳过: {label_path}")
        continue

    # 创建输出目录
    output_image_dir = os.path.join(output_base_folder, image_id)
    os.makedirs(output_image_dir, exist_ok=True)

    # 打开图像
    image = Image.open(image_path).convert("RGB")
    img_w, img_h = image.size
    label_records = []

    # 为每个坐标生成框
    for idx, item in enumerate(valid_items):
        label = item["label"]
        x, y = item["coordinate"]

        boxes = generate_gaussian_boxes(x, y, img_w, img_h, count=15)

        for i, box in enumerate(boxes):
            x1, y1, x2, y2 = box
            img_copy = image.copy()
            draw = ImageDraw.Draw(img_copy)
            draw.rectangle([x1, y1, x2, y2], outline="red", width=2)

            output_img_name = f"{image_id}_{idx}_{i}.png"
            output_img_path = os.path.join(output_image_dir, output_img_name)
            img_copy.save(output_img_path)

            label_records.append({
                "image": output_img_name,
                "label": label,
                "bbox": [x1, y1, x2, y2]
            })

    # 保存 bbox 标签
    json_save_path = os.path.join(output_image_dir, "labels.json")
    with open(json_save_path, "w") as f:
        json.dump(label_records, f, indent=2)

    print(f"✅ 已处理: {image_id}, 共生成 {len(label_records)} 个框")
